# Supplementary material for: The influence of physical exercise on loneliness of college students: mediating and moderating roles
Source: Front Psychol. 2025 Aug 15;16:1631623. doi: 10.3389/fpsyg.2025.1631623 (PMC12395452; doi:10.3389/fpsyg.2025.1631623)
Supplement: Supplementary file 1 [file Table_1.xlsx]

## Sheet: Sheet1
序号	总分	1、您的性别	2、您的专业	3、您所在的年级	4、您的生源地	5、您进行体育活动的强度怎样	6、您在进行上述强度的体育活动时，一次多少分钟	7、您在一个月进行几次上述体育活动	8、UCLA孤独感量表—你感到与周围朋友的关系和谐吗？	8、你感到缺少伙伴吗？	8、你感到没有人可以信赖吗？	8、你感到寂寞吗？	8、你感到属于朋友们中的一员吗？	8、你感到与周围的人有很多共同点吗？	8、你感到与任何人都不亲密了吗？	8、你感到你的兴趣与想法与周围的人不一样吗？	8、你感到想要与人来往、结交朋友吗？	8、你感到与人亲近吗？	8、你感到被人冷落吗？	8、你感到你与别人来往毫无意义吗？	8、你感到没有人很了解你吗？	8、你感到与别人隔开了吗？	8、你感到当你愿意时就能找到伙伴吗？	8、你感到有人真正了解你吗？	8、你感到羞怯吗？	8、你感到有人围着你但并不关心你吗？	8、你感到有人愿意与你交谈吗？	8、你感到有人值得你信赖吗？	9、简情绪调节自我效能感量表(RES)—高兴的事情发生时，我会表达自己的愉悦之情。	9、预期目标实现时，我会对自己感到满意。	9、我会为自己的成功雀跃。	9、参加聚会时我会尽情表达自己的快乐。	9、孤独时我能够让自己远离沮丧。	9、面对尖锐的批评，我能够不气馁。	9、未获应得的赞赏时，我能够减轻心中的失落感。	9、面对困难，我能够不气馁。	9、受到父母或其他重要人物斥责时，我能够控制自己的消极情绪。	9、当别人故意找我麻烦时，我能够避免恼火。	9、碰到扫兴的事情后，我能够很快摆脱恼怒的情绪。	9、当我生气时，我能避免勃然大怒。	10、心理弹性量表（CD-RISC）—我有亲密、安全的关系。	10、有时，命运或上帝能帮忙。	10、无论发生什么我都能应付。	10、过去的成功让我有信心面对挑战。	10、我能适应变化。	10、我能看到事物幽默的一面。	10、应对压力使我感到有力量。	10、经历艰辛或疾病后，我往往会很快恢复。	10、事情发生总是有原因的。
1	139	女	理工类（工学、物理学、医学、化学、数学、农学等）	大二	农村	1	1	1	1	1	1	1	1	3	1	3	3	3	2	3	4	3	3	3	3	2	3	3	3	3	3	3	3	3	3	3	3	3	3	3	2	1	2	2	2	2	2	2	2
2	160	女	人文社科类（教育学、文学、管理学、心理学、艺术学等）	大二	农村	1	4	3	2	3	4	2	3	3	3	3	4	4	2	2	2	2	4	2	5	3	3	2	5	5	5	5	3	3	3	3	3	3	3	3	2	2	2	2	2	2	2	2	2
3	130	女	理工类（工学、物理学、医学、化学、数学、农学等）	大二	城市	1	1	1	2	3	3	2	2	3	3	3	2	3	3	2	3	2	3	3	3	2	3	3	3	2	3	3	4	3	2	2	3	3	3	2	1	1	2	2	2	2	1	1	1
4	185	男	理工类（工学、物理学、医学、化学、数学、农学等）	大二	农村	2	5	3	2	2	2	2	2	2	2	2	2	2	2	2	4	4	4	4	4	4	2	2	4	4	4	4	4	4	4	4	4	4	4	4	3	3	3	3	3	3	3	3	3
5	158	女	人文社科类（教育学、文学、管理学、心理学、艺术学等）	大二	农村	1	1	1	1	1	3	3	1	3	2	3	2	2	3	2	2	2	3	3	4	3	2	3	4	4	4	3	3	3	3	3	3	4	2	4	3	2	3	3	3	3	2	2	3
6	151	女	艺体类	大二	农村	2	3	2	2	1	3	4	3	3	3	3	3	3	3	3	3	3	3	3	3	3	3	3	3	3	3	3	3	3	3	3	3	3	3	3	2	2	2	2	2	2	2	2	2
7	163	女	理工类（工学、物理学、医学、化学、数学、农学等）	大二	城市	1	3	2	2	2	2	3	3	2	2	3	4	4	2	2	3	3	4	3	3	3	3	3	3	3	3	3	3	3	3	3	3	3	3	3	3	3	3	3	3	3	3	3	2
8	172	女	理工类（工学、物理学、医学、化学、数学、农学等）	大二	农村	2	4	3	2	2	2	2	2	2	2	3	2	2	2	1	3	2	2	2	3	2	2	2	4	4	4	3	3	4	4	4	4	4	4	4	3	3	3	3	3	3	3	3	3
9	173	女	人文社科类（教育学、文学、管理学、心理学、艺术学等）	大二	农村	2	2	3	2	2	3	2	2	3	2	2	2	2	2	2	2	2	2	5	3	3	2	3	4	4	4	4	4	3	4	4	4	4	3	3	3	3	3	3	3	3	3	3	3
10	191	女	人文社科类（教育学、文学、管理学、心理学、艺术学等）	大二	农村	1	2	3	2	4	4	4	2	2	4	4	2	2	4	4	4	4	2	2	4	4	2	2	4	4	4	4	4	4	4	4	4	4	4	4	3	3	3	3	3	3	3	3	3
11	160	女	理工类（工学、物理学、医学、化学、数学、农学等）	大二	城市	1	3	3	2	3	3	3	3	3	3	3	3	4	3	3	3	3	3	4	3	2	2	3	4	4	3	3	3	3	3	3	3	3	3	3	3	1	2	2	2	2	2	1	3
12	169	女	人文社科类（教育学、文学、管理学、心理学、艺术学等）	大二	农村	1	3	3	2	2	3	2	2	2	2	3	3	2	1	1	1	1	4	3	3	2	5	3	4	4	4	4	4	4	4	4	4	3	4	3	3	2	3	3	3	3	3	3	3
13	217	女	人文社科类（教育学、文学、管理学、心理学、艺术学等）	大二	农村	2	4	3	1	5	5	5	1	1	5	5	1	1	5	5	5	5	1	1	5	5	1	1	5	5	5	5	5	5	5	5	5	5	5	5	4	2	4	4	4	4	2	4	4
14	181	女	人文社科类（教育学、文学、管理学、心理学、艺术学等）	大二	农村	4	4	3	3	2	4	4	4	3	3	3	4	4	4	3	3	3	3	3	3	4	3	3	4	4	4	4	3	3	3	3	3	3	3	3	2	3	3	2	2	3	3	2	2
15	162	女	人文社科类（教育学、文学、管理学、心理学、艺术学等）	大二	农村	1	3	3	3	2	2	2	2	4	2	3	3	3	3	3	3	3	3	4	3	3	3	4	5	5	5	2	3	3	2	4	2	2	3	3	4	2	2	2	2	3	2	2	3
16	146	女	艺体类	大二	农村	1	2	2	2	3	3	3	2	2	3	3	3	2	2	2	2	2	3	3	3	3	3	3	4	4	4	3	3	3	3	3	3	3	3	3	2	2	2	2	2	2	2	2	2
17	154	女	人文社科类（教育学、文学、管理学、心理学、艺术学等）	大二	农村	1	2	3	2	2	2	2	2	3	2	3	1	1	2	1	3	2	2	2	2	2	1	2	5	5	5	4	4	3	3	3	3	3	3	3	3	3	2	3	3	3	2	2	3
18	160	男	理工类（工学、物理学、医学、化学、数学、农学等）	大二	农村	4	4	5	3	3	3	3	4	3	3	3	3	3	3	3	3	3	3	3	3	3	3	3	3	3	3	3	3	3	3	3	3	3	3	3	2	2	2	2	2	2	2	2	2
19	167	女	理工类（工学、物理学、医学、化学、数学、农学等）	大二	农村	1	3	3	2	2	2	2	2	2	2	2	3	4	2	3	3	3	2	4	3	3	2	4	5	5	5	5	4	3	3	4	3	3	3	3	3	3	2	2	3	2	2	3	3
20	166	女	人文社科类（教育学、文学、管理学、心理学、艺术学等）	大二	农村	1	4	3	1	1	1	1	1	2	2	2	2	1	2	1	4	1	2	2	2	2	2	2	5	5	5	5	4	4	5	5	4	4	4	4	3	2	3	3	3	3	3	3	3
21	149	男	人文社科类（教育学、文学、管理学、心理学、艺术学等）	大四	农村	1	1	1	3	3	3	3	3	3	3	3	3	3	3	3	3	3	3	3	3	3	3	3	3	3	3	3	3	3	3	3	3	3	3	3	2	2	2	2	2	2	2	2	2
22	148	女	理工类（工学、物理学、医学、化学、数学、农学等）	大二	农村	1	1	1	2	3	4	2	3	3	3	3	2	3	2	4	3	2	2	4	3	2	2	2	3	2	3	4	3	2	4	3	3	2	4	3	2	1	3	2	2	1	3	2	2
23	214	女	人文社科类（教育学、文学、管理学、心理学、艺术学等）	大二	农村	1	1	2	1	2	2	1	2	2	1	5	5	4	1	4	4	2	1	1	3	1	5	5	5	5	5	5	5	5	5	5	5	3	5	5	4	4	4	4	4	4	4	4	4
24	161	女	人文社科类（教育学、文学、管理学、心理学、艺术学等）	大二	农村	1	2	2	2	3	3	3	2	2	2	3	4	4	2	3	3	3	4	4	4	3	3	3	4	4	4	3	3	3	4	3	3	3	3	3	2	2	1	3	2	3	1	1	2
25	139	女	人文社科类（教育学、文学、管理学、心理学、艺术学等）	大二	农村	2	5	3	5	1	1	1	1	2	1	2	1	1	1	1	3	1	1	1	1	1	1	1	5	5	5	5	3	3	3	2	2	4	3	3	0	4	2	4	4	4	0	0	2
26	168	男	人文社科类（教育学、文学、管理学、心理学、艺术学等）	大二	农村	3	3	2	2	2	2	2	1	2	2	2	2	2	2	2	2	2	4	2	2	2	2	2	4	4	4	4	4	3	3	4	4	4	4	4	3	2	3	3	3	3	3	3	3
27	152	女	艺体类	大二	城市	2	2	2	2	2	2	3	2	3	1	3	4	3	3	2	3	3	3	4	3	2	3	2	5	5	5	5	3	3	3	3	2	2	2	3	2	2	3	2	2	2	2	2	2
28	159	女	人文社科类（教育学、文学、管理学、心理学、艺术学等）	大二	城市	2	2	2	3	2	5	2	3	4	5	4	4	4	3	4	5	3	4	5	3	4	2	5	3	3	3	3	3	3	3	3	3	3	3	3	1	2	1	2	1	2	1	1	3
29	138	女	人文社科类（教育学、文学、管理学、心理学、艺术学等）	大二	农村	1	1	5	1	1	1	3	1	1	1	3	3	1	4	1	1	4	1	1	3	3	1	1	5	5	5	3	4	2	2	3	1	3	2	4	4	4	1	2	3	3	1	1	3
30	172	女	人文社科类（教育学、文学、管理学、心理学、艺术学等）	大二	农村	2	4	3	2	2	2	3	3	3	2	2	3	3	2	1	3	2	3	4	3	2	2	3	4	5	5	3	3	4	4	4	3	3	3	3	3	2	2	3	3	3	2	2	3
31	192	女	理工类（工学、物理学、医学、化学、数学、农学等）	大二	农村	3	3	2	5	1	1	1	2	2	2	2	4	3	1	1	5	2	3	5	3	2	1	1	4	4	4	2	4	4	4	3	4	4	4	4	2	4	4	4	4	4	2	4	4
32	154	女	人文社科类（教育学、文学、管理学、心理学、艺术学等）	大二	农村	2	3	3	2	3	3	3	2	3	3	3	2	2	3	2	2	2	2	3	3	2	2	3	4	4	4	4	3	3	3	4	4	4	3	3	3	2	1	2	2	3	3	2	2
33	150	女	理工类（工学、物理学、医学、化学、数学、农学等）	大二	农村	1	3	3	1	2	2	2	2	2	2	2	2	2	2	2	2	2	2	3	4	2	2	2	4	4	4	4	3	3	3	3	3	3	3	3	3	3	2	2	3	3	2	2	3
34	193	女	理工类（工学、物理学、医学、化学、数学、农学等）	大二	农村	2	3	4	1	2	5	2	2	2	1	2	1	1	2	1	2	1	3	2	2	2	1	1	5	5	5	5	3	3	3	3	4	4	4	4	4	4	4	4	4	4	4	4	4
35	187	女	人文社科类（教育学、文学、管理学、心理学、艺术学等）	大二	农村	2	2	2	1	1	1	1	1	1	5	5	1	1	1	1	1	1	1	1	2	1	1	1	5	5	5	5	5	5	5	5	5	5	5	5	4	2	3	4	4	4	4	4	4
36	191	男	理工类（工学、物理学、医学、化学、数学、农学等）	大二	农村	3	3	3	2	3	3	3	3	3	3	3	3	3	3	3	3	3	3	3	3	3	3	3	4	4	4	4	4	4	4	4	4	4	4	4	3	3	3	3	3	3	3	3	3
37	151	女	理工类（工学、物理学、医学、化学、数学、农学等）	大二	农村	4	2	3	2	2	3	3	2	3	2	3	2	2	3	3	3	3	2	3	2	2	3	3	4	4	4	4	3	3	3	3	3	3	3	3	3	3	2	2	2	2	2	2	3
38	162	女	人文社科类（教育学、文学、管理学、心理学、艺术学等）	大二	农村	1	4	4	3	4	4	4	2	4	1	3	4	3	3	2	3	3	4	3	4	4	3	2	5	5	5	3	4	1	2	2	1	1	2	3	4	3	2	3	2	3	2	1	2
39	162	女	理工类（工学、物理学、医学、化学、数学、农学等）	大二	城市	2	4	3	2	2	4	2	2	3	2	3	2	2	3	2	2	2	3	2	3	2	2	2	4	4	4	4	4	3	4	3	4	4	4	3	3	3	2	3	3	3	2	2	3
40	160	女	人文社科类（教育学、文学、管理学、心理学、艺术学等）	大二	农村	2	4	3	1	2	2	3	1	3	2	2	2	2	2	1	2	2	2	3	3	2	2	2	5	4	5	4	4	3	4	3	3	4	4	4	4	2	1	3	3	2	2	3	3
41	170	男	人文社科类（教育学、文学、管理学、心理学、艺术学等）	大二	城市	3	4	3	3	3	3	3	3	3	3	2	1	2	2	2	2	1	5	4	3	3	3	3	4	4	4	4	3	4	4	4	4	3	3	3	2	1	1	3	3	3	3	2	2
42	158	女	理工类（工学、物理学、医学、化学、数学、农学等）	大二	城市	2	3	3	2	2	2	2	2	3	2	3	3	2	2	2	3	2	2	3	3	3	2	2	4	4	4	4	3	3	3	4	2	2	4	3	3	3	3	3	3	3	2	3	3
43	169	女	理工类（工学、物理学、医学、化学、数学、农学等）	大二	农村	3	3	4	2	2	1	1	2	4	3	3	4	3	2	2	2	2	2	4	1	2	2	2	5	5	5	4	4	4	4	4	3	3	4	2	3	1	2	2	2	3	2	2	2
44	171	男	艺体类	大四	城市	4	5	5	2	3	4	4	2	2	4	4	2	3	4	3	4	3	2	2	2	2	4	4	2	3	2	4	4	3	2	3	3	4	2	4	2	3	2	2	2	3	2	2	2
45	178	女	人文社科类（教育学、文学、管理学、心理学、艺术学等）	大二	农村	2	3	2	2	2	2	2	2	3	2	2	2	2	2	2	2	2	2	3	3	2	3	3	5	5	5	5	4	4	4	4	4	4	4	4	2	1	3	2	2	3	2	4	4
46	152	女	理工类（工学、物理学、医学、化学、数学、农学等）	大二	农村	2	3	2	1	1	2	2	1	1	2	2	3	2	2	1	2	2	3	4	3	2	1	2	4	4	4	3	4	3	4	4	3	3	3	3	2	2	2	3	3	3	2	2	3
47	153	女	人文社科类（教育学、文学、管理学、心理学、艺术学等）	大二	农村	1	1	1	1	3	3	3	1	1	2	3	3	2	3	2	2	2	3	3	4	2	2	2	4	4	4	4	4	3	3	3	3	3	3	3	3	3	2	2	3	3	2	2	3
48	157	女	人文社科类（教育学、文学、管理学、心理学、艺术学等）	大二	农村	2	3	3	3	4	5	4	3	3	3	3	3	3	3	3	4	4	3	4	3	4	3	3	3	4	4	3	2	2	3	3	2	2	2	2	2	2	2	2	2	2	2	1	2
49	200	女	理工类（工学、物理学、医学、化学、数学、农学等）	大二	农村	2	4	2	1	2	5	2	1	1	5	4	1	1	2	2	2	2	4	4	5	2	1	1	5	5	5	5	5	5	5	5	5	5	5	4	4	4	2	4	4	2	3	2	4
50	144	女	理工类（工学、物理学、医学、化学、数学、农学等）	大二	农村	2	2	2	1	3	2	2	1	1	2	4	3	3	2	3	2	2	1	1	3	2	1	1	4	4	4	3	3	3	3	3	3	3	3	4	3	2	2	2	2	2	2	2	3
51	162	女	理工类（工学、物理学、医学、化学、数学、农学等）	大二	农村	1	3	3	1	1	2	1	1	2	1	2	2	2	1	2	4	2	1	2	2	1	1	1	4	4	4	4	2	3	3	3	3	3	3	3	4	4	2	3	3	3	3	3	3
52	161	女	艺体类	大二	农村	1	3	2	2	3	2	4	3	2	3	3	2	2	3	3	4	3	2	3	4	3	2	2	4	3	3	4	3	4	4	3	4	4	3	3	3	2	3	3	2	3	3	2	3
53	162	女	艺体类	大二	农村	1	2	2	3	4	5	4	4	4	3	3	4	3	4	3	3	4	4	4	3	2	3	3	3	3	3	2	4	3	2	3	2	3	3	3	0	2	2	2	2	2	3	2	3
54	142	女	人文社科类（教育学、文学、管理学、心理学、艺术学等）	大二	农村	2	1	2	1	1	1	1	1	2	1	2	3	1	1	1	2	2	2	3	4	2	2	2	4	4	4	3	1	3	4	4	3	4	4	4	3	3	2	3	3	3	2	2	3
55	146	女	人文社科类（教育学、文学、管理学、心理学、艺术学等）	大二	农村	1	2	2	2	3	4	1	2	3	3	3	4	3	3	3	4	2	3	4	3	3	3	3	4	4	4	2	3	3	3	3	2	2	2	2	3	1	3	2	2	2	2	1	2
56	166	女	理工类（工学、物理学、医学、化学、数学、农学等）	大二	农村	2	4	3	5	1	1	1	1	2	2	2	1	1	2	5	2	2	1	4	2	1	1	1	5	5	5	5	2	3	3	4	4	4	4	4	3	3	2	3	3	3	2	3	3
57	146	女	人文社科类（教育学、文学、管理学、心理学、艺术学等）	大二	城市	1	1	1	2	2	2	2	2	2	1	2	3	2	1	1	2	1	2	2	2	2	2	2	4	4	4	4	4	4	4	4	3	3	3	3	3	3	1	2	2	3	2	3	3
58	158	女	艺体类	大四	农村	3	5	4	3	3	3	3	3	3	3	3	3	3	3	3	3	3	3	3	3	3	3	3	3	3	3	3	3	3	3	3	3	3	3	3	2	2	2	2	2	2	2	2	2
59	149	女	理工类（工学、物理学、医学、化学、数学、农学等）	大二	农村	1	1	1	3	3	3	3	3	3	3	3	3	3	3	3	3	3	3	3	3	3	3	3	3	3	3	3	3	3	3	3	3	3	3	3	2	2	2	2	2	2	2	2	2
60	170	女	理工类（工学、物理学、医学、化学、数学、农学等）	大二	农村	1	5	5	2	2	1	1	1	2	2	3	2	2	2	1	3	1	2	1	2	2	1	1	5	5	5	5	4	4	5	4	5	3	4	4	4	2	2	3	4	2	2	4	2
61	167	女	人文社科类（教育学、文学、管理学、心理学、艺术学等）	大二	农村	1	3	2	2	5	5	5	1	4	5	3	3	4	4	3	4	4	4	5	5	4	4	4	4	4	4	3	2	3	4	3	2	4	3	3	2	2	2	3	2	2	2	2	1
62	168	男	人文社科类（教育学、文学、管理学、心理学、艺术学等）	大四	农村	2	4	4	1	1	3	5	2	2	4	4	2	2	4	4	4	4	2	2	4	4	2	2	4	4	3	4	3	4	3	3	3	4	4	4	3	2	2	2	2	2	2	2	3
63	129	女	人文社科类（教育学、文学、管理学、心理学、艺术学等）	大二	农村	1	1	1	4	1	2	2	1	1	1	1	3	1	2	1	1	2	1	1	2	4	1	1	5	5	5	5	4	2	3	2	3	3	4	1	4	4	2	2	2	3	2	3	2
64	179	女	人文社科类（教育学、文学、管理学、心理学、艺术学等）	大二	农村	2	5	3	2	2	2	2	2	2	3	4	1	1	3	3	2	2	3	3	4	4	2	2	5	5	5	5	4	4	4	4	4	4	4	4	3	1	2	2	3	3	3	3	3
65	151	女	人文社科类（教育学、文学、管理学、心理学、艺术学等）	大二	农村	1	2	2	3	3	3	3	3	3	3	3	3	3	3	3	3	3	3	3	3	3	3	3	3	3	3	3	3	3	3	3	3	3	3	3	2	2	2	2	2	2	2	2	2
66	157	女	理工类（工学、物理学、医学、化学、数学、农学等）	大二	城市	2	3	3	2	2	3	2	4	4	3	3	4	4	3	4	4	3	4	4	4	3	4	4	3	3	3	2	4	2	3	3	2	3	3	3	3	2	2	1	2	2	2	1	2
67	205	女	人文社科类（教育学、文学、管理学、心理学、艺术学等）	大二	农村	3	4	4	3	5	5	5	4	4	4	3	2	4	4	2	4	4	2	4	4	4	2	2	4	4	4	4	4	4	4	4	4	4	4	4	3	3	3	3	3	3	3	3	3
68	181	女	理工类（工学、物理学、医学、化学、数学、农学等）	大一	城市	1	2	2	1	1	1	1	1	1	1	1	1	1	1	1	1	1	1	1	1	1	1	1	5	5	5	5	5	5	5	5	5	5	5	5	4	0	4	4	4	4	4	4	4
69	158	女	理工类（工学、物理学、医学、化学、数学、农学等）	大一	农村	1	4	3	2	4	3	3	3	3	3	3	3	3	4	4	4	4	3	3	3	3	3	3	3	3	3	3	3	3	3	3	3	3	3	3	2	2	2	2	2	2	2	2	2
70	161	女	人文社科类（教育学、文学、管理学、心理学、艺术学等）	大一	农村	3	4	2	2	3	2	3	3	2	3	3	3	3	3	3	3	3	3	3	3	3	3	3	3	3	3	3	3	3	3	3	3	3	3	3	2	2	2	2	2	2	2	2	2
71	148	女	理工类（工学、物理学、医学、化学、数学、农学等）	大一	农村	1	4	3	2	2	2	2	2	2	2	2	3	3	2	2	2	3	3	3	3	3	3	3	5	4	4	3	2	3	3	3	4	4	3	3	2	2	2	2	2	2	2	2	2
72	207	男	理工类（工学、物理学、医学、化学、数学、农学等）	大一	农村	3	5	2	2	2	1	2	2	2	2	2	2	2	2	2	3	2	2	4	3	2	2	2	5	5	5	5	5	5	5	5	5	5	5	5	4	2	3	4	4	4	4	4	4
73	157	女	人文社科类（教育学、文学、管理学、心理学、艺术学等）	大一	城市	3	2	4	2	2	3	2	2	3	2	2	5	3	3	3	3	3	3	3	3	3	3	3	3	4	3	3	4	3	4	3	4	3	4	3	2	3	2	2	3	2	1	2	2
74	136	男	人文社科类（教育学、文学、管理学、心理学、艺术学等）	大一	农村	3	1	1	2	2	2	2	2	2	2	4	4	2	2	3	3	3	3	3	3	3	3	3	4	3	3	3	3	2	2	2	3	2	3	3	3	2	2	1	2	1	2	2	1
75	154	女	人文社科类（教育学、文学、管理学、心理学、艺术学等）	大二	农村	2	2	3	2	2	2	3	2	3	3	2	3	3	2	3	2	2	2	4	2	2	3	3	4	4	4	4	2	3	3	3	3	3	3	3	2	2	2	2	2	2	3	2	3
76	152	女	人文社科类（教育学、文学、管理学、心理学、艺术学等）	大二	农村	2	4	2	2	3	2	3	2	4	3	3	3	3	3	3	3	3	3	3	3	3	3	3	3	3	3	3	3	3	3	3	3	3	3	3	2	2	2	2	2	2	2	2	2
77	176	女	理工类（工学、物理学、医学、化学、数学、农学等）	大二	农村	1	2	2	2	2	2	2	2	2	4	4	3	3	2	4	2	2	4	4	2	2	4	4	4	4	4	4	3	3	3	3	3	4	3	4	3	2	3	3	2	3	3	3	3
78	158	女	人文社科类（教育学、文学、管理学、心理学、艺术学等）	大一	农村	1	3	2	1	3	3	3	2	3	1	3	1	2	3	2	3	3	3	3	5	4	1	3	4	5	5	3	3	3	4	3	3	3	3	3	2	3	2	3	2	2	2	2	3
79	164	男	理工类（工学、物理学、医学、化学、数学、农学等）	大一	城市	1	1	3	2	3	3	3	3	4	3	3	2	3	3	2	4	3	4	4	4	3	2	3	4	4	4	4	3	3	3	4	3	2	3	2	2	1	2	3	2	2	2	3	2
80	135	女	人文社科类（教育学、文学、管理学、心理学、艺术学等）	大一	农村	1	3	3	2	1	3	3	2	3	3	3	3	2	3	1	3	2	3	3	3	2	2	3	1	1	1	1	3	2	2	2	2	2	2	2	2	3	2	3	2	3	1	1	3
81	151	女	人文社科类（教育学、文学、管理学、心理学、艺术学等）	大二	城市	1	1	3	2	3	2	3	4	3	3	3	4	4	3	1	2	2	3	4	4	2	2	2	4	4	4	4	3	2	3	2	5	4	3	4	3	2	1	1	2	2	2	1	2
82	138	女	理工类（工学、物理学、医学、化学、数学、农学等）	大一	农村	3	4	2	2	2	1	1	1	1	2	3	1	1	2	5	2	5	1	1	3	3	3	3	3	3	3	3	3	3	3	3	3	3	3	3	2	2	2	2	2	2	2	2	2
83	180	女	人文社科类（教育学、文学、管理学、心理学、艺术学等）	大二	农村	4	5	2	3	4	5	4	3	2	3	4	3	2	4	4	3	4	3	3	4	3	2	3	3	4	3	3	3	4	3	3	3	4	3	4	2	3	2	3	3	2	3	3	3
84	147	女	人文社科类（教育学、文学、管理学、心理学、艺术学等）	大二	农村	3	4	2	4	2	2	2	3	3	2	2	3	3	1	1	1	1	5	5	1	1	5	5	3	3	3	3	3	3	3	3	3	3	3	3	2	2	2	2	2	2	2	2	2
85	161	女	理工类（工学、物理学、医学、化学、数学、农学等）	大一	城市	2	2	2	1	2	2	2	2	3	2	3	1	1	2	1	3	2	2	4	2	3	2	3	4	4	4	4	4	4	4	4	4	4	4	4	3	3	2	3	3	3	2	2	3
86	174	女	人文社科类（教育学、文学、管理学、心理学、艺术学等）	大一	农村	2	3	2	2	3	3	3	2	3	3	3	2	3	2	2	2	3	4	4	5	2	3	3	4	5	5	3	3	4	3	4	4	3	4	3	3	2	2	3	3	3	3	3	3
87	142	男	理工类（工学、物理学、医学、化学、数学、农学等）	大一	农村	1	2	5	4	3	3	2	2	3	3	3	2	2	2	2	2	3	3	4	3	4	4	3	3	4	3	3	3	2	2	2	3	2	2	2	2	3	3	2	2	1	2	3	2
88	157	女	理工类（工学、物理学、医学、化学、数学、农学等）	大二	城市	1	2	3	1	1	1	2	1	1	2	1	1	1	2	2	1	2	1	1	2	2	1	1	5	5	5	5	3	3	4	3	3	4	5	4	4	1	2	3	4	3	3	4	3
89	152	男	理工类（工学、物理学、医学、化学、数学、农学等）	大一	农村	3	2	3	1	2	5	2	2	2	3	4	3	3	3	3	3	3	3	3	3	3	3	3	3	3	3	3	3	3	3	3	3	3	3	3	2	2	2	2	2	2	2	2	2
90	148	女	人文社科类（教育学、文学、管理学、心理学、艺术学等）	大二	农村	1	1	2	4	2	2	2	4	4	2	2	4	4	2	2	2	2	4	4	2	2	4	4	3	3	3	3	3	3	3	3	3	3	3	3	2	2	2	2	2	2	2	2	2
91	222	女	人文社科类（教育学、文学、管理学、心理学、艺术学等）	大一	城市	2	2	2	5	1	1	1	5	5	1	1	5	5	1	1	1	1	5	5	1	1	5	5	5	5	5	5	5	5	5	5	5	5	5	5	4	4	4	4	4	4	4	4	4
92	153	男	人文社科类（教育学、文学、管理学、心理学、艺术学等）	大二	城市	1	1	1	3	5	5	5	3	4	5	5	1	1	3	1	1	5	4	5	3	3	4	3	5	5	5	1	2	2	4	3	1	1	1	3	2	2	2	2	2	1	1	2	4
93	193	女	人文社科类（教育学、文学、管理学、心理学、艺术学等）	大二	农村	1	4	3	2	4	4	4	2	2	4	4	2	2	4	4	4	4	2	2	4	4	2	2	4	4	4	4	4	4	4	4	4	4	4	4	3	3	3	3	3	3	3	3	3
94	209	男	理工类（工学、物理学、医学、化学、数学、农学等）	大二	城市	1	3	2	5	1	1	1	1	1	5	5	1	1	1	1	1	1	5	5	4	1	1	1	5	5	5	5	5	5	5	5	5	5	5	5	4	4	4	4	4	4	4	4	4
95	148	男	理工类（工学、物理学、医学、化学、数学、农学等）	大二	农村	2	4	2	1	1	2	1	1	3	2	3	4	3	2	1	1	2	4	3	4	2	2	2	3	3	3	3	1	4	5	3	3	3	4	4	2	3	2	3	2	2	2	3	2
96	150	女	理工类（工学、物理学、医学、化学、数学、农学等）	大一	农村	1	1	2	2	3	3	3	2	3	3	3	4	3	2	3	3	2	3	4	3	2	3	3	3	4	4	3	3	3	3	3	3	3	3	3	3	1	2	3	2	2	2	1	2
97	141	女	艺体类	大二	农村	1	2	3	2	1	2	2	2	2	2	4	4	2	2	3	2	2	3	4	3	1	3	3	3	3	3	3	3	3	3	3	3	3	3	3	2	2	2	2	2	2	2	2	2
98	172	女	人文社科类（教育学、文学、管理学、心理学、艺术学等）	大二	农村	3	4	3	4	3	3	2	1	3	3	2	3	3	2	1	2	3	3	3	2	2	3	3	3	3	4	4	4	4	4	4	3	3	3	3	3	2	2	2	2	3	2	3	3
99	156	男	理工类（工学、物理学、医学、化学、数学、农学等）	大二	农村	1	2	2	2	2	2	2	2	3	2	3	4	4	2	2	2	2	4	3	3	3	4	4	4	4	4	4	3	3	3	3	2	3	3	3	4	2	2	2	3	2	2	2	3
100	142	女	理工类（工学、物理学、医学、化学、数学、农学等）	大一	农村	1	2	1	2	2	2	2	2	3	2	2	3	3	2	3	2	2	3	4	3	2	4	4	3	3	3	3	3	3	3	3	3	3	3	3	2	2	2	2	2	2	2	2	2
101	172	女	理工类（工学、物理学、医学、化学、数学、农学等）	大一	农村	2	4	3	2	4	4	4	4	4	2	4	3	4	4	4	3	4	4	4	4	4	4	4	3	3	3	3	3	3	3	3	3	3	3	3	2	2	2	2	2	2	2	2	3
102	172	男	人文社科类（教育学、文学、管理学、心理学、艺术学等）	大二	农村	2	2	1	3	3	3	3	3	3	3	4	2	2	2	3	3	4	2	3	3	3	3	3	4	4	4	3	3	3	4	4	4	4	4	3	3	3	3	3	2	2	3	3	3
103	166	男	理工类（工学、物理学、医学、化学、数学、农学等）	大一	农村	4	5	1	2	1	1	1	3	3	1	4	4	2	3	1	3	3	1	5	3	2	2	1	5	5	5	5	5	3	2	2	3	3	5	3	2	2	1	2	3	3	3	3	3
104	161	女	人文社科类（教育学、文学、管理学、心理学、艺术学等）	大一	农村	3	4	2	2	2	2	2	2	3	3	3	2	2	3	3	3	3	3	3	3	3	2	3	4	4	4	4	3	3	3	3	3	3	3	3	3	2	2	3	3	3	2	2	3
105	193	女	理工类（工学、物理学、医学、化学、数学、农学等）	大二	农村	1	3	3	5	1	1	1	5	4	2	2	4	3	3	4	3	3	3	3	2	2	3	3	4	5	5	5	4	4	4	4	4	4	4	4	3	4	4	3	3	3	4	3	3
106	164	女	理工类（工学、物理学、医学、化学、数学、农学等）	大一	农村	2	3	2	1	2	2	2	1	1	1	1	1	1	1	2	2	2	2	3	3	2	2	2	4	4	4	4	4	4	4	4	4	4	4	4	3	3	3	3	3	3	3	3	3
107	179	女	艺体类	大四	农村	4	4	4	4	1	1	1	2	2	1	1	4	4	1	1	1	1	5	5	1	1	5	5	5	5	5	5	3	3	2	5	5	4	3	3	2	2	2	3	3	2	2	4	4
108	155	女	人文社科类（教育学、文学、管理学、心理学、艺术学等）	大二	农村	3	3	3	3	3	3	3	3	3	3	3	3	3	3	3	3	3	3	3	3	3	3	3	3	3	3	3	3	3	3	3	3	3	3	3	2	2	2	2	2	2	2	2	2
109	149	女	人文社科类（教育学、文学、管理学、心理学、艺术学等）	大一	农村	1	3	3	2	3	3	3	2	3	3	3	2	3	3	2	2	2	4	4	2	2	4	4	3	3	3	3	3	3	3	3	3	3	3	3	2	2	2	2	2	2	2	2	2
110	169	女	理工类（工学、物理学、医学、化学、数学、农学等）	大二	农村	1	3	4	2	4	4	4	2	1	4	4	2	3	3	3	3	3	3	3	5	3	3	3	4	4	4	4	2	2	4	2	2	2	4	4	2	2	3	2	2	3	2	3	2
111	144	女	理工类（工学、物理学、医学、化学、数学、农学等）	大一	农村	1	2	3	2	3	2	2	2	3	2	3	3	3	2	2	3	3	3	3	3	2	3	3	3	3	3	3	3	3	3	3	3	3	3	3	2	2	2	2	2	2	2	2	2
112	170	女	理工类（工学、物理学、医学、化学、数学、农学等）	大二	农村	2	3	3	3	3	4	4	3	2	3	3	2	3	3	4	3	3	4	4	2	2	3	4	4	4	4	2	3	3	4	3	3	3	3	2	3	3	2	2	3	2	3	2	3
113	196	女	理工类（工学、物理学、医学、化学、数学、农学等）	大一	农村	2	5	3	1	1	1	1	1	1	1	3	1	1	1	1	1	1	1	1	1	4	2	1	5	5	5	5	5	5	5	5	5	5	5	5	4	4	4	4	4	4	4	4	4
114	136	女	艺体类	大四	农村	4	5	3	2	1	1	2	2	2	4	2	4	2	2	2	2	2	4	3	3	2	3	4	3	1	3	3	3	1	3	3	3	3	2	3	0	1	2	0	0	1	2	1	3
115	181	男	理工类（工学、物理学、医学、化学、数学、农学等）	大四	农村	3	5	5	2	3	2	4	1	1	2	2	3	2	2	2	2	2	4	2	2	2	4	2	4	4	4	4	4	4	4	4	4	4	4	4	3	3	3	3	3	3	3	3	2
116	125	男	艺体类	大四	农村	2	2	4	3	2	2	2	4	4	2	2	4	4	2	2	2	2	4	4	2	2	4	4	2	2	3	2	2	3	3	2	2	3	2	2	1	2	2	1	1	1	1	1	1
117	177	女	人文社科类（教育学、文学、管理学、心理学、艺术学等）	大一	农村	1	4	4	2	2	2	2	2	3	2	2	2	2	2	2	2	2	4	2	4	2	2	2	4	4	4	4	4	4	4	4	4	4	4	4	3	3	3	3	3	3	3	3	3
118	159	男	理工类（工学、物理学、医学、化学、数学、农学等）	大二	农村	1	3	3	2	4	4	4	2	2	4	4	2	2	4	4	4	4	2	2	4	1	3	3	4	4	4	4	3	3	3	3	3	3	3	3	2	0	2	1	3	2	1	3	2
119	190	男	艺体类	大二	城市	3	3	3	1	1	2	1	1	3	1	1	3	2	2	3	2	1	1	2	3	2	2	2	5	5	5	5	4	5	5	4	4	3	4	4	4	1	3	4	3	4	3	4	4
120	125	男	艺体类	大二	农村	1	1	2	2	1	2	2	2	2	4	2	4	2	3	2	4	2	3	2	2	3	4	4	3	3	3	3	2	2	3	3	2	3	2	3	1	2	1	2	1	2	1	2	1
121	167	女	人文社科类（教育学、文学、管理学、心理学、艺术学等）	大二	城市	1	2	3	2	2	2	2	2	2	2	2	2	2	2	2	2	2	2	4	2	2	4	2	4	4	4	4	4	4	4	2	4	4	4	4	1	3	3	3	3	3	3	3	3
122	149	女	艺体类	大二	农村	1	1	3	3	1	3	3	4	4	2	2	4	4	2	2	2	2	4	4	2	2	4	4	3	3	3	3	3	3	3	3	3	3	3	3	2	2	2	2	2	2	2	2	2
123	189	男	理工类（工学、物理学、医学、化学、数学、农学等）	大二	农村	4	4	1	2	2	3	3	2	2	3	2	3	2	3	3	3	3	4	4	4	3	4	2	5	5	5	5	3	3	4	3	4	4	5	3	4	1	2	3	4	3	3	4	4
124	154	女	人文社科类（教育学、文学、管理学、心理学、艺术学等）	大二	农村	3	2	3	3	3	3	3	3	3	3	3	3	3	3	3	3	3	3	3	3	3	3	3	3	3	3	3	3	3	3	3	3	3	3	3	2	2	2	2	2	2	2	2	2
125	170	女	理工类（工学、物理学、医学、化学、数学、农学等）	大二	农村	1	2	4	1	1	1	1	1	1	1	2	3	1	1	1	1	1	2	1	2	2	1	1	5	5	5	4	5	5	5	5	5	5	5	5	3	2	3	4	3	3	4	4	3
126	144	男	理工类（工学、物理学、医学、化学、数学、农学等）	大一	农村	2	2	2	2	3	1	4	3	4	2	4	3	2	3	2	2	3	3	2	2	3	3	2	4	4	4	3	3	2	3	3	3	4	4	3	2	2	1	1	2	2	2	3	3
127	156	男	艺体类	大一	农村	2	4	3	4	3	3	3	3	3	3	3	3	4	3	2	4	4	2	4	4	3	3	3	2	3	2	4	2	4	2	4	3	3	3	3	1	3	1	3	2	3	2	1	2
128	189	男	艺体类	大一	农村	3	4	4	4	2	2	2	4	4	2	2	4	4	2	2	2	2	4	4	2	2	4	4	4	4	4	4	4	4	4	4	4	4	4	4	3	1	2	3	3	3	3	3	3
129	152	女	艺体类	大一	农村	4	5	3	3	2	2	2	2	3	2	2	4	4	2	2	2	2	4	4	2	2	4	4	3	3	3	3	3	3	3	3	3	3	3	3	2	2	2	2	2	2	2	2	2
130	195	女	艺体类	大一	农村	4	4	3	1	2	1	2	2	3	1	4	3	3	1	1	1	1	1	4	4	1	2	1	5	5	5	5	3	5	5	5	3	3	3	3	4	4	4	4	4	4	4	4	4
131	179	男	艺体类	大一	农村	5	5	4	2	4	1	3	2	2	4	2	2	2	1	1	1	1	4	4	3	2	2	2	4	4	4	4	4	4	4	4	4	4	4	4	3	2	3	3	3	3	3	3	3
132	173	男	艺体类	大一	农村	4	5	4	2	2	2	2	3	2	2	2	2	2	2	2	2	2	3	4	2	2	3	3	4	4	4	4	4	4	4	4	4	4	4	3	3	2	2	3	3	3	3	2	3
133	139	男	艺体类	大一	农村	4	5	4	1	1	1	1	1	3	1	3	3	3	1	3	3	1	5	3	1	2	4	3	3	3	3	3	3	3	3	3	3	3	3	3	2	2	2	2	2	2	2	2	2
134	177	男	艺体类	大一	城市	5	5	5	2	3	3	3	2	1	3	2	3	3	3	3	4	3	2	4	3	3	3	3	4	4	4	4	2	2	4	3	3	2	2	2	2	1	2	3	3	3	2	2	3
135	142	男	艺体类	大一	农村	3	5	3	1	2	2	2	2	2	4	4	2	2	2	2	2	2	3	2	2	4	4	2	2	2	4	2	2	4	2	3	2	3	4	3	1	3	2	3	1	2	3	2	1
136	157	男	艺体类	大一	城市	4	4	4	2	3	3	3	3	3	3	3	3	3	3	3	3	3	3	3	3	3	3	3	3	3	3	3	3	3	3	3	3	3	3	3	2	2	2	2	2	2	2	2	2
137	148	男	艺体类	大二	农村	4	4	3	2	2	2	3	2	2	2	2	3	3	2	3	3	3	3	3	3	3	2	3	3	3	3	3	3	3	3	3	3	3	3	3	2	2	2	2	2	2	2	2	2
138	151	男	艺体类	大二	农村	4	2	2	2	2	2	3	3	3	3	3	3	3	3	3	3	3	3	3	3	3	3	3	3	3	3	3	3	3	3	3	3	3	3	3	2	2	2	2	2	2	2	2	2
139	168	男	艺体类	大一	城市	3	3	4	2	2	2	2	2	3	2	3	3	3	2	2	2	2	2	2	2	2	2	2	4	4	4	4	3	3	3	3	4	3	3	3	3	2	2	3	3	3	3	3	3
140	172	男	人文社科类（教育学、文学、管理学、心理学、艺术学等）	大二	农村	4	5	3	1	1	1	1	1	1	2	2	1	1	1	2	2	2	1	2	4	2	2	2	5	5	5	5	4	4	4	4	4	4	4	4	3	4	3	3	4	3	3	3	4
141	158	男	艺体类	大一	农村	3	5	4	3	3	3	3	3	3	3	3	3	3	3	3	3	3	3	3	3	3	3	3	3	3	3	3	3	3	3	3	3	3	3	3	2	2	2	2	2	2	2	2	2
142	151	男	艺体类	大一	农村	4	5	4	3	4	3	3	4	3	2	3	3	2	3	3	2	4	3	2	3	3	2	3	1	1	1	3	3	3	3	3	3	3	3	3	2	2	2	2	2	2	2	2	2
143	192	男	艺体类	大二	城市	4	5	5	4	2	2	2	3	3	3	3	3	3	2	2	2	2	4	4	3	3	3	3	4	4	4	4	4	4	4	4	4	4	4	4	3	3	3	3	3	3	3	3	3
144	158	男	艺体类	大一	农村	3	5	4	3	3	3	3	3	3	3	3	3	3	3	3	3	3	3	3	3	3	3	3	3	3	3	3	3	3	3	3	3	3	3	3	2	2	2	2	2	2	2	2	2
145	193	男	艺体类	大二	城市	4	5	4	1	3	3	3	2	2	3	4	2	2	4	4	4	4	2	2	4	4	2	2	4	4	4	4	4	4	4	4	4	4	4	4	3	3	3	3	3	3	3	3	3
146	160	男	艺体类	大一	农村	3	5	5	5	1	5	1	4	4	2	2	4	4	2	2	2	2	4	4	2	2	4	4	2	2	2	2	2	2	2	2	2	2	2	2	1	1	1	1	1	1	1	1	4
147	159	男	艺体类	大二	农村	4	5	4	2	2	4	3	2	3	3	3	3	3	3	3	3	3	3	3	3	3	3	3	3	3	3	3	3	3	3	3	3	3	3	3	2	2	2	2	2	2	2	2	2
148	205	男	艺体类	大二	城市	4	3	4	1	2	2	2	1	1	2	2	4	1	2	2	2	2	1	1	2	2	1	1	5	5	5	5	5	5	5	5	5	5	5	5	4	4	4	4	4	4	4	4	4
149	158	男	人文社科类（教育学、文学、管理学、心理学、艺术学等）	大二	城市	4	5	3	3	3	3	3	3	3	3	3	3	3	3	3	3	3	3	3	3	3	3	3	3	3	3	3	3	3	3	3	3	3	3	3	2	2	2	2	2	2	2	2	2
150	181	男	艺体类	大二	城市	4	5	5	1	1	1	1	1	1	1	1	1	1	1	1	1	1	1	5	1	1	4	4	5	5	5	3	5	5	5	5	5	1	1	1	2	2	2	4	3	3	3	4	4
151	200	男	艺体类	大二	农村	3	5	4	2	3	2	2	1	2	1	2	2	2	1	1	1	1	2	5	1	1	2	1	5	4	4	4	4	4	4	4	5	5	5	5	4	4	4	4	4	4	4	4	4
152	156	男	人文社科类（教育学、文学、管理学、心理学、艺术学等）	大二	城市	4	3	3	3	3	3	3	3	3	3	3	3	3	3	3	3	3	3	3	3	3	3	3	3	3	3	3	3	3	3	3	3	3	3	3	2	2	2	2	2	2	2	2	2
153	137	女	人文社科类（教育学、文学、管理学、心理学、艺术学等）	大二	农村	1	3	4	2	2	2	2	2	2	2	2	4	2	2	2	2	2	3	3	3	2	2	2	4	4	4	3	3	3	3	3	3	2	2	2	2	2	2	2	2	2	2	2	3
154	152	女	艺体类	大二	农村	4	4	2	2	2	3	1	3	3	3	3	3	3	3	3	3	3	3	3	3	3	3	3	3	3	3	3	3	3	3	3	3	3	3	3	2	2	2	2	2	2	2	2	2
155	153	男	人文社科类（教育学、文学、管理学、心理学、艺术学等）	大二	城市	1	3	3	3	3	3	3	3	3	3	3	3	3	3	3	3	3	3	3	3	3	3	3	3	3	3	3	3	3	3	3	3	3	3	3	2	2	2	2	2	2	2	2	2
156	148	男	艺体类	大二	农村	4	4	3	1	2	2	2	1	2	2	3	3	3	3	3	3	3	3	3	3	3	3	3	3	3	3	3	3	3	3	3	3	3	3	3	2	2	2	2	2	2	2	2	2
157	198	男	人文社科类（教育学、文学、管理学、心理学、艺术学等）	大二	城市	4	5	4	2	4	4	4	2	2	4	4	2	2	4	4	4	4	2	2	4	4	2	2	4	4	4	4	4	4	4	4	4	4	4	4	3	3	3	3	3	3	3	3	3
158	195	男	艺体类	大二	城市	1	5	5	5	1	1	1	5	5	1	1	5	5	1	1	1	1	5	5	1	1	5	5	5	5	5	5	1	1	1	1	1	1	1	1	4	4	4	4	4	4	4	4	4
159	168	男	艺体类	大二	农村	4	3	4	3	1	3	3	3	3	3	1	5	4	2	3	3	3	3	3	3	3	3	3	3	3	3	3	3	3	3	3	3	3	3	3	2	2	2	2	2	2	2	2	2
160	151	女	艺体类	大二	农村	3	4	3	1	2	2	2	2	3	2	2	2	2	2	2	2	2	2	2	3	2	2	2	4	4	4	4	3	3	3	3	3	3	3	3	3	2	2	2	2	3	2	2	3
161	162	男	人文社科类（教育学、文学、管理学、心理学、艺术学等）	大四	城市	3	4	4	3	3	3	3	2	2	2	2	3	2	2	1	4	3	3	2	4	3	2	3	4	2	4	3	3	3	4	3	4	3	4	3	2	1	2	2	3	2	3	1	3
162	161	男	艺体类	大二	农村	3	5	3	5	1	1	1	5	5	1	1	5	5	1	1	1	1	5	5	1	1	5	5	4	4	4	4	4	4	4	4	3	3	3	3	2	2	2	2	2	2	2	2	2
163	159	女	艺体类	大二	农村	4	3	4	1	1	2	2	2	3	2	3	3	2	2	2	3	2	2	4	2	2	2	3	4	4	4	4	3	3	3	3	3	3	3	4	3	1	2	2	3	3	2	3	3
164	164	男	艺体类	大二	农村	4	5	3	1	1	1	1	1	2	1	2	2	2	1	1	2	2	2	2	2	2	3	3	4	4	4	4	4	4	4	4	4	4	4	4	3	0	3	3	3	3	3	3	3
165	133	男	艺体类	大二	农村	2	3	4	5	1	1	1	1	1	1	1	5	5	1	1	1	1	5	5	1	1	5	5	5	1	5	5	5	5	5	5	5	1	1	1	0	0	0	0	0	0	0	0	2
166	153	男	人文社科类（教育学、文学、管理学、心理学、艺术学等）	大二	农村	5	5	5	1	1	1	1	5	5	1	1	1	1	5	5	1	1	5	5	1	1	5	5	3	3	3	3	3	3	3	3	3	3	3	3	2	2	2	2	2	2	2	2	2
167	152	男	艺体类	大一	农村	4	4	4	2	2	2	2	2	2	2	4	3	3	3	3	3	3	3	3	3	3	3	3	3	3	3	3	3	3	3	3	3	3	3	3	2	2	2	2	2	2	2	2	2
168	71	男	艺体类	大一	农村	1	1	1	5	1	1	1	5	5	1	1	5	5	1	1	1	1	5	5	1	1	5	5	1	1	1	1	1	1	1	1	1	1	1	1	0	0	0	0	0	0	0	0	0
169	81	男	艺体类	大二	城市	4	5	4	5	1	1	1	5	5	1	1	5	5	1	1	1	1	5	5	1	1	5	5	1	1	1	1	1	1	1	1	1	1	1	1	0	0	0	0	0	0	0	0	0
170	198	男	人文社科类（教育学、文学、管理学、心理学、艺术学等）	大二	农村	2	1	3	5	1	1	1	1	1	5	5	1	5	1	1	1	1	1	1	1	1	1	1	5	5	5	5	1	5	5	5	5	5	5	5	4	4	4	4	4	4	4	4	4
171	139	男	艺体类	大二	农村	3	4	3	1	1	1	1	1	3	2	3	3	1	1	1	3	1	1	2	2	2	1	1	5	5	5	5	5	4	3	3	3	3	3	3	2	2	2	2	2	2	2	2	2
172	190	男	艺体类	大一	农村	5	5	3	1	1	3	2	2	2	1	3	1	1	2	3	3	3	1	1	3	3	1	1	5	5	5	5	4	4	4	4	5	3	5	1	3	3	4	4	4	4	4	4	4
173	211	男	艺体类	大一	农村	4	3	2	2	1	2	2	2	2	2	2	2	2	2	1	3	3	3	3	2	2	2	2	5	5	5	5	5	5	5	5	5	5	5	5	4	4	4	4	4	4	4	4	4
174	198	男	艺体类	大一	农村	4	4	4	1	1	1	1	1	1	1	1	1	1	2	2	2	2	4	1	2	5	1	1	5	5	5	5	5	5	5	5	5	5	5	2	4	1	4	4	4	4	4	4	4
175	152	女	艺体类	大一	城市	2	3	3	1	1	2	2	1	1	2	2	1	1	2	1	1	1	2	2	3	2	1	1	5	5	5	3	4	3	3	3	3	3	4	1	3	1	2	3	3	3	3	3	4
176	162	男	艺体类	大一	农村	4	5	3	1	1	1	1	1	1	1	1	1	1	1	1	1	1	1	1	1	1	1	1	5	5	5	5	5	5	5	5	5	4	5	5	4	0	2	3	3	3	3	3	3
177	142	男	人文社科类（教育学、文学、管理学、心理学、艺术学等）	大一	城市	4	5	4	2	2	2	2	2	2	2	2	2	2	2	2	3	2	2	2	2	4	2	2	2	3	4	3	3	3	3	3	3	3	3	3	2	2	2	2	2	2	2	2	2
178	168	女	艺体类	大一	城市	3	4	4	2	2	2	2	2	2	1	3	2	2	1	1	3	2	2	3	2	2	2	2	4	4	4	4	3	4	4	4	3	3	4	4	3	3	3	3	3	3	3	3	3
179	165	女	艺体类	大一	城市	1	2	3	1	5	2	1	2	3	3	2	2	2	1	1	1	1	2	4	4	2	2	4	4	4	4	2	4	4	2	3	3	3	3	3	4	4	3	3	3	3	3	3	4
180	158	男	艺体类	大一	农村	5	5	2	3	3	3	3	3	3	3	3	3	3	3	3	3	3	3	3	3	3	3	3	3	3	3	3	3	3	3	3	3	3	3	3	2	2	2	2	2	2	2	2	2
181	108	女	艺体类	大一	城市	2	2	2	1	1	1	1	5	4	2	2	4	4	2	2	2	2	4	4	2	2	4	4	2	2	2	2	2	2	2	2	2	2	2	2	1	1	1	1	1	1	1	1	1
182	174	女	艺体类	大一	城市	2	5	4	1	2	3	2	1	2	2	2	3	2	2	1	2	2	3	4	1	2	5	4	4	4	4	4	4	4	4	4	4	4	4	4	3	1	1	1	3	3	3	3	3
183	149	女	艺体类	大一	农村	2	4	4	1	1	2	2	1	2	2	2	2	2	2	2	3	2	2	2	3	2	2	2	4	4	4	4	3	4	4	3	3	3	3	3	2	2	2	3	2	3	2	2	2
184	192	女	艺体类	大二	农村	5	4	4	4	2	2	2	3	3	2	2	2	2	4	4	3	3	3	3	2	2	4	4	4	4	4	4	4	4	4	4	4	4	4	4	3	3	3	3	3	3	3	3	3
185	151	女	艺体类	大二	农村	3	5	4	2	1	2	2	1	2	1	2	1	1	2	2	1	1	2	2	3	1	1	1	5	5	5	4	1	3	3	3	3	3	3	4	3	2	3	3	3	2	2	2	4
186	165	男	艺体类	大一	城市	5	5	3	5	1	1	1	1	1	1	1	1	1	1	1	1	1	5	5	1	1	5	5	5	5	5	5	1	1	5	5	5	5	5	5	2	2	2	2	2	2	2	2	2
187	150	女	人文社科类（教育学、文学、管理学、心理学、艺术学等）	大三	农村	1	2	1	1	1	1	1	1	1	1	2	1	1	1	1	1	1	1	1	1	1	1	1	4	5	5	4	4	4	4	4	4	4	4	4	3	3	3	3	3	3	3	3	3
188	177	男	艺体类	大一	城市	4	5	3	3	2	2	2	4	2	2	2	4	2	2	2	2	2	2	2	2	4	2	2	4	4	4	4	4	4	4	4	3	3	3	3	3	3	3	3	3	3	3	3	3
189	177	男	人文社科类（教育学、文学、管理学、心理学、艺术学等）	大一	城市	4	5	3	5	1	1	1	1	1	1	1	1	1	1	1	1	1	1	1	1	1	1	1	5	5	5	5	5	5	5	5	5	5	5	5	4	3	3	3	3	3	3	3	3
190	150	男	艺体类	大一	农村	2	3	3	2	2	3	3	3	3	3	3	3	3	3	3	3	3	3	3	3	3	3	3	3	3	3	3	3	3	3	3	3	3	3	3	2	2	2	2	2	2	2	2	2
191	171	男	艺体类	大一	农村	5	4	3	1	2	2	2	1	1	2	2	1	1	2	2	2	2	1	1	3	3	3	3	3	3	3	3	3	3	3	3	4	4	4	4	3	3	3	3	3	3	3	3	3
192	174	女	艺体类	大三	农村	4	5	4	2	3	4	2	3	3	1	2	3	2	4	3	3	2	3	3	3	2	3	4	5	5	5	3	5	3	4	3	4	4	4	5	2	2	2	2	3	3	2	2	3
193	203	男	艺体类	大一	城市	4	5	5	5	1	1	1	1	1	5	5	2	2	2	1	2	1	2	3	2	2	2	2	5	5	5	5	5	5	5	5	5	5	5	5	4	4	4	4	4	4	4	4	3
194	199	男	艺体类	大一	城市	5	5	5	1	2	1	2	1	1	1	3	1	1	2	3	3	3	1	1	2	2	1	1	5	5	5	5	3	3	3	3	5	5	5	5	4	3	4	4	4	4	4	4	4
195	193	男	艺体类	大一	农村	5	5	5	1	1	1	1	1	1	1	1	1	1	1	1	1	1	1	1	1	1	1	1	5	5	5	5	3	5	5	5	5	5	5	5	4	4	4	4	4	4	4	4	4
196	130	男	艺体类	大三	农村	4	4	4	2	2	2	2	2	2	2	2	4	4	2	2	2	2	4	4	2	2	4	4	2	2	2	2	2	2	2	2	2	2	2	2	1	1	1	1	1	1	1	1	2
197	133	男	艺体类	大一	农村	3	5	5	5	1	1	1	1	1	1	1	1	1	1	1	1	1	5	5	1	1	1	1	5	3	3	3	3	3	3	3	3	3	3	3	2	2	2	2	2	2	2	2	2
198	193	男	艺体类	大一	农村	5	5	3	3	5	5	3	3	3	1	4	3	3	2	2	3	2	4	3	1	3	3	5	3	3	2	3	5	5	5	5	5	5	5	5	2	0	2	3	2	2	3	3	4
199	183	女	艺体类	大一	农村	3	5	4	3	4	4	4	4	3	3	4	3	3	3	3	3	3	3	3	3	3	3	3	3	3	3	3	3	4	3	4	3	3	3	3	2	2	2	2	3	3	3	3	3
200	204	男	艺体类	大二	城市	4	4	4	1	5	1	1	2	4	1	1	1	1	1	1	5	1	1	1	1	1	1	1	5	5	5	5	5	5	5	5	5	5	5	5	4	4	4	4	4	4	4	4	4
201	154	男	艺体类	大二	城市	3	5	4	5	1	1	1	5	5	1	1	2	2	4	4	1	1	5	5	1	1	5	5	3	3	3	3	3	3	3	3	3	3	3	3	2	2	2	2	2	2	2	2	2
202	230	男	艺体类	大一	城市	3	4	3	1	5	5	5	1	1	5	5	1	1	5	1	5	5	1	1	5	5	1	1	5	5	5	5	5	5	5	5	5	5	5	5	4	4	4	4	4	4	4	4	4
203	189	男	艺体类	大一	城市	4	4	5	4	1	1	1	2	2	4	4	2	2	4	4	2	2	4	4	1	1	5	2	4	4	4	4	4	4	4	4	4	4	4	4	3	3	3	3	3	3	3	3	3
204	160	男	人文社科类（教育学、文学、管理学、心理学、艺术学等）	大一	农村	5	4	2	5	1	1	1	5	3	1	1	1	1	1	1	2	2	4	4	2	2	4	4	3	4	4	4	3	3	3	3	3	3	3	3	2	1	2	3	3	3	3	3	3
205	166	男	艺体类	大一	城市	4	5	5	1	1	2	1	2	2	1	2	1	1	1	1	1	1	2	2	2	2	2	2	4	4	4	4	4	4	4	4	4	3	3	4	3	1	3	3	3	3	3	3	3
206	226	男	艺体类	大二	城市	3	5	2	5	1	1	1	5	5	1	1	5	5	1	1	1	1	5	5	1	1	5	5	5	5	5	5	5	5	5	5	5	5	5	5	4	4	4	4	4	4	4	4	4
207	187	女	艺体类	大二	城市	5	5	4	1	2	2	1	3	4	4	4	3	3	1	3	3	2	2	3	3	3	2	3	5	5	5	4	4	4	4	4	4	4	4	4	3	2	2	3	3	3	3	3	3
208	200	男	艺体类	大一	城市	3	5	5	1	1	2	1	1	1	1	1	1	1	1	1	5	1	1	1	2	1	5	1	5	5	5	5	5	4	5	5	5	5	5	3	4	4	4	4	4	4	4	4	4
209	166	男	艺体类	大一	城市	4	5	3	3	3	4	3	4	3	3	3	2	3	3	3	3	3	3	3	3	3	3	3	3	3	3	3	3	3	3	3	3	3	3	3	2	2	2	2	2	2	3	2	3
210	79	男	人文社科类（教育学、文学、管理学、心理学、艺术学等）	大一	农村	4	4	3	5	1	1	1	5	5	1	1	5	5	1	1	1	1	5	5	1	1	5	5	1	1	1	1	1	1	1	1	1	1	1	1	0	0	0	0	0	0	0	0	0
211	175	女	艺体类	大一	城市	5	4	3	2	2	5	4	1	1	3	3	3	3	3	3	3	3	3	3	3	4	3	2	3	4	4	4	3	4	4	4	4	4	4	2	2	2	2	2	2	2	2	2	2
212	158	女	艺体类	大一	城市	4	4	4	3	3	3	3	4	4	2	2	3	3	3	3	3	3	3	3	3	3	3	3	3	3	3	3	3	3	3	3	3	3	3	3	2	2	2	2	2	2	2	2	2
213	135	男	艺体类	大二	农村	4	4	4	1	1	2	3	1	5	1	4	2	2	2	1	3	2	2	4	2	3	3	3	3	3	3	3	2	2	2	2	2	2	2	2	1	1	1	1	1	1	1	1	3
214	148	男	艺体类	大一	城市	4	5	4	1	2	2	2	2	2	2	4	1	2	3	2	3	3	3	3	3	3	3	3	3	3	3	3	3	3	3	3	3	3	3	3	2	2	2	2	2	2	2	2	2
215	193	男	艺体类	大一	农村	4	5	4	3	3	2	3	3	3	3	3	3	3	3	3	3	3	3	3	3	3	3	3	3	3	3	3	4	4	4	4	5	4	3	4	2	3	3	3	3	3	3	3	3
216	171	男	艺体类	大一	城市	2	2	4	5	1	1	1	1	1	2	2	3	3	1	1	1	1	4	3	1	1	5	2	4	4	4	4	4	4	4	4	4	4	4	4	3	3	3	3	3	3	3	3	3
217	207	男	艺体类	大一	农村	3	5	4	1	2	2	2	1	1	2	2	1	1	2	2	2	2	1	4	2	2	4	1	5	5	5	5	5	5	5	5	5	4	5	4	4	4	4	4	4	4	4	4	4
218	141	男	艺体类	大一	城市	4	5	4	1	2	2	1	1	1	2	2	1	1	2	1	2	2	4	2	3	2	1	1	5	5	5	4	3	3	3	3	3	4	3	3	2	2	2	2	2	2	2	2	2
219	169	男	艺体类	大一	城市	4	5	4	2	3	2	3	3	3	3	3	3	3	3	3	2	2	2	2	2	4	2	2	4	4	4	4	3	4	3	4	3	4	4	3	3	3	2	2	3	3	3	3	3
220	203	男	艺体类	大一	农村	5	4	4	3	3	4	3	3	3	3	4	4	4	2	4	4	4	3	3	2	3	4	4	4	4	4	3	4	4	4	4	4	3	4	4	3	3	3	4	3	3	3	3	2
221	171	男	艺体类	大一	城市	3	5	5	1	1	1	1	2	2	1	1	3	2	2	2	2	2	2	1	1	1	2	1	5	5	5	5	4	4	4	4	4	4	4	4	3	3	3	3	3	3	3	3	3
222	170	男	艺体类	大一	农村	5	5	5	2	2	2	2	2	2	2	2	3	2	2	2	2	2	2	2	2	2	2	2	4	4	4	4	3	4	4	4	4	3	4	4	3	2	3	3	3	2	3	3	3
223	211	男	艺体类	大一	农村	4	3	4	1	1	5	1	1	1	5	5	1	1	5	5	5	1	1	1	1	1	1	1	5	5	5	5	5	5	5	5	5	5	5	5	4	4	4	4	4	4	4	4	4
224	154	男	艺体类	大一	城市	4	5	5	1	3	1	3	2	2	4	4	2	2	3	3	3	3	3	3	3	3	3	3	3	3	3	3	3	3	3	3	3	3	3	3	2	2	2	2	2	2	2	2	2
225	175	男	艺体类	大一	农村	5	5	3	2	3	1	2	1	1	2	3	3	3	2	1	2	2	3	3	4	1	4	1	4	4	4	4	4	4	3	4	4	4	4	4	3	3	3	3	3	3	3	3	3
226	151	男	艺体类	大一	农村	2	3	3	2	3	3	3	2	2	3	3	3	3	3	3	3	3	3	3	3	3	3	3	3	3	3	3	3	3	3	3	3	3	3	3	2	2	2	2	2	2	2	2	2
227	159	男	艺体类	大一	农村	4	5	4	1	1	1	1	1	1	1	3	2	2	1	1	2	2	1	4	3	3	3	3	3	3	3	3	3	3	3	3	3	3	3	4	2	2	2	3	3	3	3	3	3
228	166	男	艺体类	大一	城市	4	5	4	1	1	3	3	1	1	1	3	2	2	2	3	3	2	3	3	3	3	3	3	3	3	3	3	3	3	3	3	3	3	3	3	2	2	2	2	3	3	3	3	3
229	154	男	艺体类	大一	城市	5	5	5	1	1	1	1	1	1	1	1	1	1	1	1	1	1	1	3	2	1	1	1	5	4	4	4	3	4	3	4	3	3	4	3	3	2	3	3	3	3	3	3	3
230	166	男	艺体类	大一	农村	5	5	3	2	2	3	2	1	3	2	2	3	3	2	2	3	2	3	3	3	2	3	3	4	4	4	3	4	3	4	4	3	3	3	3	2	1	2	3	3	2	3	3	2
231	149	男	艺体类	大一	农村	4	5	5	3	1	1	2	1	1	1	3	3	3	3	3	3	3	3	3	3	3	3	3	3	3	3	3	3	3	3	3	3	3	3	3	2	2	2	2	2	2	2	2	2
232	166	女	人文社科类（教育学、文学、管理学、心理学、艺术学等）	大一	农村	3	5	4	3	3	2	2	2	2	2	4	3	2	3	3	2	2	2	3	3	3	3	3	4	4	4	3	4	3	3	4	3	3	3	3	3	3	2	3	3	3	2	2	2
233	155	女	艺体类	大一	农村	3	3	3	2	3	2	3	3	2	2	3	2	2	3	2	2	3	3	3	3	2	2	2	4	4	4	3	3	3	3	3	3	3	3	3	3	3	2	2	2	3	2	2	3
234	169	男	艺体类	大一	城市	5	5	5	2	2	4	2	2	2	2	2	2	2	2	2	2	2	2	2	4	2	2	2	4	4	4	3	4	4	4	4	3	4	4	2	3	3	2	2	3	3	2	3	3
235	151	男	艺体类	大一	城市	5	5	4	1	1	2	2	1	4	2	3	3	4	3	2	3	2	3	4	2	1	5	3	3	3	3	3	3	3	3	3	3	3	3	3	2	2	2	2	2	2	2	2	2
236	180	男	艺体类	大一	农村	2	3	4	1	1	1	1	1	1	1	1	1	1	1	1	1	1	1	1	1	1	1	1	5	5	5	5	1	5	5	5	5	5	5	5	4	0	3	4	4	4	4	4	4
237	190	男	艺体类	大一	城市	5	5	4	1	1	1	1	1	1	1	1	1	1	1	1	1	1	1	1	1	1	1	1	5	5	5	5	5	5	5	5	5	5	5	5	4	4	2	4	4	4	3	3	4
238	151	女	艺体类	大一	农村	4	5	4	2	2	3	3	1	1	2	2	3	3	3	3	3	3	3	3	3	3	3	3	3	3	3	3	3	3	3	3	3	3	3	3	2	2	2	2	2	2	2	2	2
239	191	女	人文社科类（教育学、文学、管理学、心理学、艺术学等）	大一	农村	3	4	4	1	1	1	1	1	1	1	1	1	1	1	1	1	1	1	1	1	1	1	1	5	5	5	5	5	5	5	5	5	5	5	5	4	4	4	4	4	4	4	4	4
240	160	男	艺体类	大一	农村	4	5	5	3	3	3	3	3	3	3	3	3	3	3	3	3	3	3	3	3	3	3	3	3	3	3	3	3	3	3	3	3	3	3	3	2	2	2	2	2	2	2	2	2
241	155	男	艺体类	大一	城市	3	3	3	3	3	3	3	3	3	3	3	3	3	3	3	3	3	3	3	3	3	3	3	3	3	3	3	3	3	3	3	3	3	3	3	2	2	2	2	2	2	2	2	2
242	198	男	艺体类	大一	农村	4	5	5	1	1	1	1	1	1	1	1	5	1	1	1	1	1	5	5	1	1	5	5	5	5	5	5	1	1	1	1	5	5	5	5	4	4	4	4	4	4	4	4	4
243	163	男	艺体类	大一	农村	3	5	5	1	1	3	1	1	3	1	2	3	1	1	1	3	2	1	3	3	2	4	1	3	4	3	2	4	2	2	5	4	4	4	3	3	1	3	3	4	2	3	3	4
244	153	男	艺体类	大一	农村	1	3	3	3	3	3	3	3	3	3	3	3	3	3	3	3	3	3	3	3	3	3	3	3	3	3	3	3	3	3	3	3	3	3	3	2	2	2	2	2	2	2	2	2
245	155	男	艺体类	大一	城市	4	1	4	3	3	3	3	1	2	3	3	3	1	3	3	3	3	3	3	3	3	3	3	4	4	4	4	2	3	3	3	3	3	3	3	2	2	2	2	2	2	2	2	2
246	167	男	人文社科类（教育学、文学、管理学、心理学、艺术学等）	大一	城市	5	3	4	2	1	1	3	2	3	1	2	5	2	1	1	1	1	2	3	1	1	1	1	5	5	4	3	5	3	3	4	4	3	4	3	3	1	3	4	3	2	2	4	3
247	153	男	艺体类	大一	农村	4	5	3	3	2	2	2	2	3	4	4	2	3	2	1	2	2	3	2	2	3	3	3	4	4	4	3	4	4	3	4	4	3	3	3	2	1	1	2	2	2	2	2	2
248	119	男	艺体类	大一	农村	1	1	1	4	2	2	2	4	4	2	2	4	4	2	2	2	2	4	4	2	2	4	4	2	2	2	2	2	2	2	2	2	2	2	2	1	1	1	1	1	1	1	1	1
249	189	男	艺体类	大一	城市	4	5	5	4	1	2	2	4	4	2	1	5	4	2	2	1	1	5	4	2	2	4	5	2	1	1	1	2	2	2	1	2	2	2	1	3	4	4	4	4	4	4	4	4
250	158	男	艺体类	大一	农村	3	4	3	1	1	1	1	1	1	1	1	2	2	1	1	1	1	5	5	2	2	2	2	5	5	5	5	1	1	1	4	5	5	5	1	3	3	3	3	3	3	3	3	3
251	175	男	艺体类	大二	城市	5	5	5	2	2	4	2	2	2	2	2	2	2	2	2	4	2	2	2	3	2	2	2	4	4	4	3	4	4	4	4	3	4	4	4	3	3	2	2	3	3	3	3	3
252	156	女	艺体类	大一	农村	4	3	4	3	2	3	3	3	3	3	3	3	3	3	3	3	3	3	3	3	3	3	3	3	3	3	3	3	3	3	3	3	3	3	3	2	2	2	2	2	2	2	2	2
253	153	男	人文社科类（教育学、文学、管理学、心理学、艺术学等）	大一	农村	4	5	3	1	1	1	1	1	1	1	1	1	1	1	1	1	1	1	1	1	1	1	1	5	5	5	3	5	4	5	4	3	3	4	3	4	4	2	2	4	4	2	4	4
254	173	男	艺体类	大一	农村	4	5	3	1	1	5	1	1	1	1	1	3	1	1	1	1	1	1	1	1	1	1	1	5	5	4	4	5	5	4	5	4	5	4	4	4	0	4	4	4	4	3	3	4
255	166	男	艺体类	大一	城市	2	3	3	1	1	2	1	2	3	2	2	3	2	2	2	2	2	3	3	2	2	2	2	5	5	5	5	1	4	4	4	4	4	4	4	4	1	2	3	3	3	3	3	3
256	153	男	艺体类	大一	城市	5	5	5	2	3	4	3	3	3	2	3	3	3	2	2	2	2	2	3	3	2	2	3	3	3	3	3	3	3	3	3	3	3	3	3	2	2	2	2	2	2	2	2	2
257	148	男	艺体类	大一	农村	4	5	3	1	1	2	2	2	2	2	2	3	3	3	3	3	3	3	3	3	3	3	3	3	3	3	3	3	3	3	3	3	3	3	3	2	2	2	2	2	2	2	2	2
258	186	男	艺体类	大一	农村	2	2	2	1	1	1	1	1	1	1	1	1	1	1	1	1	1	1	1	1	1	1	1	5	5	5	5	5	5	5	5	5	5	5	5	4	4	4	4	4	4	4	4	4
259	155	男	艺体类	大一	农村	3	3	3	3	3	3	3	3	3	3	3	3	3	3	3	3	3	3	3	3	3	3	3	3	3	3	3	3	3	3	3	3	3	3	3	2	2	2	2	2	2	2	2	2
260	181	男	人文社科类（教育学、文学、管理学、心理学、艺术学等）	大二	城市	4	5	4	4	2	3	2	3	4	2	3	4	3	2	3	3	2	4	4	3	2	3	4	3	4	3	3	4	4	4	4	4	4	4	4	2	0	2	2	3	3	3	3	3
261	193	男	艺体类	大二	城市	4	5	4	1	1	1	1	1	1	1	1	1	1	1	1	1	1	1	1	1	1	1	1	5	5	5	5	5	5	5	5	5	5	5	5	4	4	4	4	4	4	4	4	4
262	142	男	人文社科类（教育学、文学、管理学、心理学、艺术学等）	大二	农村	2	3	3	5	1	1	1	1	1	1	1	3	3	3	3	3	3	3	3	3	3	3	3	3	3	3	3	3	3	3	3	3	3	3	3	2	2	2	2	2	2	2	2	2
263	189	男	人文社科类（教育学、文学、管理学、心理学、艺术学等）	大一	农村	1	4	3	1	1	1	1	1	1	1	2	1	1	1	1	1	1	1	1	1	1	1	1	5	5	5	5	5	5	5	5	5	5	5	5	4	4	4	4	4	4	4	4	4
264	159	女	理工类（工学、物理学、医学、化学、数学、农学等）	大二	农村	3	3	2	3	2	3	2	3	3	3	3	3	3	3	3	3	3	3	3	3	3	3	3	4	4	4	3	3	3	3	3	3	2	3	2	2	2	2	3	3	3	2	2	3
265	178	男	人文社科类（教育学、文学、管理学、心理学、艺术学等）	大二	城市	4	5	5	1	1	5	2	1	5	3	5	1	1	5	5	2	1	2	4	1	1	1	5	3	3	3	3	3	3	3	3	3	3	3	3	2	2	2	2	4	4	4	4	2
266	157	男	艺体类	大二	农村	3	4	4	3	3	3	3	3	3	3	3	3	3	3	3	3	3	3	3	3	3	3	3	3	3	3	3	3	3	3	3	3	3	3	3	2	2	2	2	2	2	2	2	2
267	151	女	艺体类	大一	农村	2	3	2	2	3	3	3	4	3	3	3	3	2	3	3	3	4	4	3	3	3	2	3	4	4	4	3	3	2	3	2	3	3	4	3	2	3	1	1	3	3	1	2	3
268	177	男	艺体类	大一	农村	5	5	4	4	2	2	2	2	3	2	2	2	2	3	1	1	1	3	2	2	2	2	2	4	4	4	4	4	4	4	4	5	4	4	4	4	2	2	3	3	3	2	3	3
269	162	男	艺体类	大二	城市	4	4	4	1	1	1	3	1	2	1	2	2	2	2	1	1	1	3	2	3	2	1	2	5	5	5	4	3	3	4	3	3	2	3	3	4	2	2	3	3	3	3	3	3
270	158	男	人文社科类（教育学、文学、管理学、心理学、艺术学等）	大二	农村	4	4	4	2	1	1	1	1	1	1	5	3	2	1	1	4	1	1	1	1	1	2	1	5	5	5	5	5	5	5	5	5	5	4	3	3	2	3	0	3	3	0	0	4
271	163	男	人文社科类（教育学、文学、管理学、心理学、艺术学等）	大二	城市	4	5	3	3	3	4	3	3	4	4	4	4	4	3	4	3	3	3	3	2	3	4	2	2	2	4	3	2	3	2	3	3	3	3	2	2	3	1	2	2	2	2	2	2
272	154	男	艺体类	大二	城市	3	5	4	2	2	2	3	2	2	3	3	3	2	2	2	3	3	2	4	2	2	4	4	4	4	4	4	3	3	3	3	3	3	3	3	2	2	2	2	2	2	2	2	2
273	98	女	人文社科类（教育学、文学、管理学、心理学、艺术学等）	大一	农村	1	2	2	2	2	2	2	2	2	2	2	2	2	2	2	2	2	2	2	2	2	4	4	2	2	2	2	2	2	2	2	2	2	2	2	1	1	1	1	1	1	1	1	1
274	198	男	理工类（工学、物理学、医学、化学、数学、农学等）	大一	农村	4	3	3	2	1	4	4	2	2	4	4	2	2	4	4	4	4	2	5	1	1	5	5	1	1	1	1	4	1	4	4	4	4	4	4	0	3	3	3	4	4	4	4	4
275	119	男	艺体类	大一	城市	4	5	5	4	2	2	2	4	2	2	4	2	4	2	2	2	2	4	4	2	2	4	4	2	2	2	2	2	2	2	2	2	2	2	2	1	1	1	1	1	1	1	1	1
276	140	女	理工类（工学、物理学、医学、化学、数学、农学等）	大二	农村	2	2	1	2	3	2	3	2	3	1	3	2	2	2	1	2	2	2	3	3	3	2	2	5	5	5	4	3	2	2	2	2	2	2	4	2	2	1	1	2	3	2	2	3
277	141	女	艺体类	大四	农村	2	4	4	2	2	2	2	4	4	2	2	4	4	2	2	2	2	4	4	2	2	4	4	2	2	2	2	2	2	2	2	2	3	2	2	2	2	2	2	2	2	2	2	2
278	175	女	理工类（工学、物理学、医学、化学、数学、农学等）	大二	农村	3	3	3	2	2	2	1	2	2	2	2	2	2	2	2	2	2	4	4	2	2	2	2	4	4	4	4	4	4	4	4	4	4	4	4	3	3	3	3	3	3	3	3	3
279	150	女	理工类（工学、物理学、医学、化学、数学、农学等）	大二	农村	4	5	2	2	2	2	2	2	4	3	3	2	2	3	2	3	3	2	4	3	3	3	3	3	3	3	3	3	3	3	3	3	3	3	3	2	2	2	2	2	2	2	2	2
280	79	女	理工类（工学、物理学、医学、化学、数学、农学等）	大二	农村	2	4	5	5	2	2	2	4	4	1	1	4	5	1	1	1	1	5	5	1	1	5	5	1	1	1	1	1	1	1	1	1	1	1	1	0	0	0	0	0	0	0	0	0
281	200	女	理工类（工学、物理学、医学、化学、数学、农学等）	大二	农村	2	4	3	5	1	1	1	1	1	1	1	1	1	2	2	2	2	1	1	3	2	1	1	5	5	5	5	5	5	5	5	5	5	5	5	4	4	4	4	4	4	4	4	4
282	142	女	理工类（工学、物理学、医学、化学、数学、农学等）	大二	农村	1	1	1	2	2	2	2	2	2	4	4	2	2	4	4	4	4	2	2	2	3	2	2	3	3	3	3	3	3	3	3	3	3	3	3	2	2	2	2	2	2	2	2	2
283	189	男	理工类（工学、物理学、医学、化学、数学、农学等）	大二	农村	3	4	4	2	2	4	4	2	2	4	4	2	2	4	4	4	4	2	2	3	3	3	3	3	3	3	3	3	2	4	3	4	4	4	5	3	2	3	2	2	3	3	2	4
284	159	女	人文社科类（教育学、文学、管理学、心理学、艺术学等）	大二	农村	3	3	3	2	1	2	1	2	3	1	2	3	2	1	2	1	1	3	2	2	1	2	2	4	4	4	4	4	4	4	4	4	4	4	4	3	2	3	3	3	3	2	2	2
285	155	男	理工类（工学、物理学、医学、化学、数学、农学等）	大二	农村	2	3	3	3	3	3	3	3	3	3	3	3	3	3	3	3	3	3	4	3	3	3	3	3	3	3	3	3	3	3	3	3	3	3	3	2	2	2	2	2	2	2	2	2
286	144	女	理工类（工学、物理学、医学、化学、数学、农学等）	大二	城市	1	2	2	1	3	1	1	2	3	2	3	2	3	2	1	1	1	5	1	2	2	3	1	5	5	5	5	3	2	2	3	3	3	3	3	4	1	2	3	3	2	3	2	3
287	168	女	人文社科类（教育学、文学、管理学、心理学、艺术学等）	大二	农村	1	2	5	2	2	2	2	2	2	2	3	3	2	3	2	2	2	2	2	3	2	2	2	5	5	5	4	2	3	3	4	2	3	4	3	3	3	3	3	3	3	3	2	3
288	156	女	理工类（工学、物理学、医学、化学、数学、农学等）	大二	农村	3	4	3	3	3	3	3	3	3	3	3	3	3	3	3	3	3	3	3	3	3	3	3	3	3	3	3	3	3	3	3	3	3	3	3	2	2	2	2	2	2	2	2	2
289	218	男	理工类（工学、物理学、医学、化学、数学、农学等）	大二	农村	2	2	2	1	4	4	4	2	1	5	4	2	1	4	5	4	5	2	1	4	4	2	2	5	4	5	4	4	4	4	5	4	4	4	5	4	4	4	4	4	4	4	4	4
290	206	男	理工类（工学、物理学、医学、化学、数学、农学等）	大二	农村	4	5	4	1	1	4	2	1	2	2	2	1	1	2	2	3	1	1	3	3	2	1	2	5	5	5	5	5	5	5	5	5	3	4	4	4	4	4	4	4	4	4	4	4
291	180	女	理工类（工学、物理学、医学、化学、数学、农学等）	大二	农村	2	2	5	2	3	2	3	2	3	2	2	4	3	2	2	2	2	2	2	4	2	2	2	4	4	4	4	4	4	4	4	4	4	4	4	3	3	3	3	3	3	3	3	3
292	177	女	理工类（工学、物理学、医学、化学、数学、农学等）	大二	农村	4	5	4	3	4	4	3	3	2	3	3	2	3	4	2	3	3	4	2	3	4	3	2	3	4	4	4	3	3	2	2	4	4	4	3	3	2	3	3	3	3	1	3	3
293	191	男	人文社科类（教育学、文学、管理学、心理学、艺术学等）	大二	农村	1	3	2	2	4	4	4	2	2	4	4	2	2	4	4	4	4	2	2	4	4	2	2	4	4	4	4	4	4	4	4	4	4	4	4	3	3	3	3	3	3	3	3	3
294	180	女	理工类（工学、物理学、医学、化学、数学、农学等）	大二	城市	1	4	1	4	3	2	1	1	1	3	3	2	2	3	2	2	2	2	1	2	2	2	3	5	5	5	3	4	3	4	4	3	3	4	3	4	4	3	4	4	4	4	4	4
295	154	女	理工类（工学、物理学、医学、化学、数学、农学等）	大二	农村	1	4	2	2	1	1	1	1	3	1	2	3	2	1	2	2	2	2	3	3	2	2	2	4	4	4	4	4	3	3	4	4	3	3	2	3	3	2	3	3	3	2	2	3
296	173	女	理工类（工学、物理学、医学、化学、数学、农学等）	大二	农村	2	2	5	2	1	2	1	2	2	1	2	5	2	1	3	1	2	3	2	1	2	2	2	5	5	5	4	1	4	4	4	4	3	4	4	4	3	4	4	4	2	3	3	3
297	142	女	理工类（工学、物理学、医学、化学、数学、农学等）	大二	农村	3	3	2	2	2	2	1	2	2	2	3	2	2	2	2	2	2	3	2	3	3	2	3	4	4	4	4	3	3	3	3	3	3	3	3	2	2	2	2	2	2	2	2	2
298	171	女	理工类（工学、物理学、医学、化学、数学、农学等）	大二	农村	4	5	3	3	3	3	3	2	2	3	4	2	2	4	2	4	3	3	3	3	4	2	3	5	5	5	5	3	3	3	3	2	2	2	2	2	2	2	3	3	3	2	2	3
299	133	女	人文社科类（教育学、文学、管理学、心理学、艺术学等）	大二	农村	1	1	2	3	3	3	5	4	4	2	3	3	4	3	4	3	3	4	4	5	3	4	4	4	3	4	2	2	1	2	2	2	2	2	2	2	3	2	1	0	1	0	0	2
300	183	女	人文社科类（教育学、文学、管理学、心理学、艺术学等）	大二	农村	3	4	4	3	1	1	1	3	3	1	3	3	3	2	1	2	2	4	4	2	2	4	4	4	4	4	4	4	4	4	4	4	4	4	4	3	3	3	3	3	3	3	3	3
301	150	男	人文社科类（教育学、文学、管理学、心理学、艺术学等）	大二	农村	1	2	2	3	3	2	3	3	3	3	3	3	3	3	3	3	3	3	3	3	3	3	3	3	3	3	3	3	3	3	3	3	3	3	3	2	2	2	2	2	2	2	2	2
302	160	女	理工类（工学、物理学、医学、化学、数学、农学等）	大二	农村	1	2	3	3	2	5	3	3	3	3	4	3	2	3	3	5	3	2	4	3	4	1	3	5	4	5	5	3	1	2	3	1	3	1	5	2	2	1	2	3	3	2	2	3
303	169	女	理工类（工学、物理学、医学、化学、数学、农学等）	大二	农村	1	4	5	5	1	1	1	1	3	1	1	1	1	2	2	3	1	1	4	2	2	1	3	5	4	4	4	4	3	4	4	4	3	4	5	3	3	2	3	3	3	2	4	3
304	144	女	人文社科类（教育学、文学、管理学、心理学、艺术学等）	大二	农村	1	1	2	3	3	3	3	4	4	4	4	4	4	4	4	2	4	4	5	3	4	4	4	4	4	4	4	2	2	2	2	2	2	2	2	2	1	1	1	2	2	1	1	4
305	157	女	理工类（工学、物理学、医学、化学、数学、农学等）	大二	农村	2	4	2	2	2	3	3	3	3	3	3	4	3	2	2	3	3	3	3	4	3	3	3	3	3	3	3	3	3	3	3	3	3	3	3	3	3	2	2	2	2	2	2	3
306	164	女	理工类（工学、物理学、医学、化学、数学、农学等）	大二	农村	2	3	3	2	2	3	2	2	2	2	3	3	2	2	2	3	3	3	3	3	3	3	3	3	4	4	3	3	3	3	3	4	4	4	4	3	1	2	3	3	3	3	3	3
307	160	女	理工类（工学、物理学、医学、化学、数学、农学等）	大二	城市	3	4	4	2	3	2	2	2	2	2	2	2	2	2	2	3	2	2	2	2	2	2	2	4	4	4	4	3	2	4	3	3	2	2	3	4	3	3	3	3	3	2	2	2
308	167	女	理工类（工学、物理学、医学、化学、数学、农学等）	大二	农村	2	3	2	2	3	3	4	3	3	3	4	2	2	4	2	4	2	2	3	4	3	3	3	4	4	4	4	3	3	4	4	3	3	3	3	2	2	2	2	2	3	2	2	3
309	187	女	人文社科类（教育学、文学、管理学、心理学、艺术学等）	大二	城市	3	2	1	4	2	2	2	4	4	2	2	2	2	4	4	4	4	2	2	4	4	2	2	4	4	4	4	4	4	4	4	4	4	4	4	3	3	3	3	3	3	3	3	3
310	157	女	理工类（工学、物理学、医学、化学、数学、农学等）	大二	农村	3	2	3	4	3	3	3	3	3	3	2	3	2	3	3	4	3	2	4	3	3	3	3	5	5	5	5	2	3	2	2	4	4	4	4	2	2	1	3	2	1	3	2	2
311	159	女	理工类（工学、物理学、医学、化学、数学、农学等）	大二	农村	1	3	3	3	3	3	3	3	3	3	3	4	3	2	3	3	3	3	3	3	3	3	3	4	3	3	3	4	3	3	4	4	4	4	4	0	2	2	2	3	2	2	2	3
312	150	女	人文社科类（教育学、文学、管理学、心理学、艺术学等）	大二	农村	1	1	1	4	2	3	3	3	3	3	3	4	3	2	4	2	3	4	4	5	3	3	5	3	2	3	3	3	4	4	3	2	3	3	3	2	3	2	1	2	1	2	1	2
313	141	女	理工类（工学、物理学、医学、化学、数学、农学等）	大二	农村	1	1	1	4	2	2	2	4	4	3	3	4	4	2	3	3	3	3	3	3	2	3	3	2	3	3	3	3	3	3	3	3	3	3	3	2	2	2	2	2	2	2	2	2
314	225	男	理工类（工学、物理学、医学、化学、数学、农学等）	大二	农村	4	5	3	1	2	2	2	2	1	5	5	1	1	2	5	5	5	1	1	5	5	1	1	5	5	5	5	5	5	5	5	5	5	5	5	4	4	4	4	4	4	4	4	4
315	148	男	理工类（工学、物理学、医学、化学、数学、农学等）	大二	农村	1	5	5	1	3	1	4	1	4	3	3	3	3	3	3	3	3	3	3	3	3	3	3	3	3	3	3	3	3	3	3	2	4	2	2	3	1	3	1	2	2	2	2	2
316	162	男	理工类（工学、物理学、医学、化学、数学、农学等）	大二	农村	3	3	2	3	2	3	3	3	3	3	3	3	3	3	3	3	3	3	3	3	3	3	3	3	4	3	4	3	4	3	4	3	4	3	4	2	3	2	3	2	3	2	2	2
317	151	女	理工类（工学、物理学、医学、化学、数学、农学等）	大二	城市	1	2	2	1	2	1	1	2	2	1	2	2	2	2	1	2	2	2	2	2	2	2	1	4	4	4	4	4	4	4	3	3	2	3	4	4	2	2	2	3	3	3	3	3
318	203	男	理工类（工学、物理学、医学、化学、数学、农学等）	大二	农村	1	3	3	2	4	4	4	2	2	4	4	2	2	4	4	4	4	2	1	3	5	1	3	5	3	4	5	5	3	4	5	5	3	5	3	3	3	2	4	3	4	3	3	3
319	215	女	人文社科类（教育学、文学、管理学、心理学、艺术学等）	大二	农村	1	1	1	2	2	2	2	3	3	3	3	3	3	3	3	3	3	3	3	3	3	3	3	5	5	5	5	4	5	5	5	2	5	5	5	4	4	4	4	4	4	4	4	4
320	144	女	艺体类	大二	农村	5	4	3	1	1	1	1	1	1	1	3	5	3	3	3	1	3	3	3	3	3	3	3	3	3	3	3	3	3	3	3	3	3	3	3	2	2	2	2	2	2	2	2	2
321	118	女	人文社科类（教育学、文学、管理学、心理学、艺术学等）	大二	城市	4	5	2	2	1	1	2	1	2	1	1	1	2	1	1	1	1	1	3	1	3	1	3	5	5	5	5	1	1	1	2	1	1	1	1	3	2	1	2	3	2	2	3	2
322	165	男	人文社科类（教育学、文学、管理学、心理学、艺术学等）	大二	农村	4	5	5	2	2	2	2	3	3	3	3	2	3	1	1	2	2	1	5	2	3	3	3	3	3	3	3	3	3	3	3	3	3	3	3	2	2	2	2	2	4	3	4	2
323	139	男	理工类（工学、物理学、医学、化学、数学、农学等）	大二	农村	1	1	1	1	1	2	2	2	3	3	3	2	2	2	3	3	2	3	4	3	3	3	3	3	3	3	3	3	3	3	3	3	3	3	3	2	2	2	2	2	2	2	2	2
324	174	女	理工类（工学、物理学、医学、化学、数学、农学等）	大二	城市	3	3	3	2	2	2	2	2	2	2	2	2	2	2	2	2	2	2	2	4	2	2	2	4	4	4	4	4	4	4	4	4	4	4	4	3	3	3	3	3	3	3	3	3
325	149	男	理工类（工学、物理学、医学、化学、数学、农学等）	大二	农村	3	3	3	2	2	3	3	2	2	3	4	2	2	2	2	3	3	3	3	4	3	3	3	3	3	3	3	3	3	3	3	3	3	3	3	2	2	2	2	2	2	2	2	2
326	158	女	理工类（工学、物理学、医学、化学、数学、农学等）	大二	农村	2	2	2	4	2	2	2	3	4	3	3	3	3	4	2	3	2	4	4	2	2	4	4	3	3	4	3	3	3	4	3	4	3	3	4	2	3	2	2	3	2	2	2	2
327	148	男	理工类（工学、物理学、医学、化学、数学、农学等）	大二	城市	2	4	2	5	1	1	1	5	5	1	1	4	4	1	1	2	2	4	5	2	1	4	4	3	3	3	3	3	3	3	3	3	3	3	3	2	2	2	2	2	2	2	2	2
328	134	男	理工类（工学、物理学、医学、化学、数学、农学等）	大二	农村	1	1	2	2	2	2	1	2	2	2	3	3	2	2	2	2	2	2	2	3	1	3	4	4	2	2	4	2	4	2	4	2	4	2	4	1	4	1	3	1	3	1	3	1
329	192	男	理工类（工学、物理学、医学、化学、数学、农学等）	大二	农村	4	5	2	4	2	2	2	4	4	2	2	4	4	2	2	2	2	4	4	2	2	4	4	4	4	4	4	4	4	4	4	4	4	4	4	3	3	3	3	3	3	3	3	3
330	184	女	理工类（工学、物理学、医学、化学、数学、农学等）	大二	农村	2	3	2	2	2	3	3	3	3	4	3	2	2	3	3	3	2	3	3	3	3	3	3	4	4	4	4	3	4	4	4	4	4	4	4	3	2	3	3	3	3	3	3	3
331	173	女	理工类（工学、物理学、医学、化学、数学、农学等）	大二	农村	4	3	2	1	1	1	2	2	3	2	2	3	2	2	2	2	2	3	3	2	2	3	2	4	4	5	4	3	4	4	5	4	4	4	4	4	0	3	3	3	3	3	3	3
332	148	女	理工类（工学、物理学、医学、化学、数学、农学等）	大二	农村	2	3	3	1	1	1	1	1	2	2	2	3	3	2	1	2	2	3	3	3	2	2	2	5	5	5	4	3	3	3	3	4	4	3	3	3	2	2	1	2	3	2	2	3
333	165	女	理工类（工学、物理学、医学、化学、数学、农学等）	大二	农村	2	5	2	5	1	1	1	2	2	4	4	2	2	4	4	4	4	2	2	3	4	2	2	3	3	3	3	3	3	3	3	3	3	3	3	3	3	2	3	3	2	3	2	2
334	171	女	理工类（工学、物理学、医学、化学、数学、农学等）	大二	农村	2	3	3	2	3	2	2	3	3	3	3	2	3	3	3	4	3	2	2	4	4	3	2	4	4	4	3	3	4	4	4	4	4	3	3	2	2	3	3	2	3	3	2	3
335	152	女	理工类（工学、物理学、医学、化学、数学、农学等）	大二	农村	1	1	5	3	2	3	3	3	3	3	3	3	3	3	3	3	3	3	3	3	3	3	3	3	3	3	3	3	3	3	3	3	3	3	3	2	2	2	2	2	2	2	2	2
336	181	女	理工类（工学、物理学、医学、化学、数学、农学等）	大二	城市	1	2	1	2	3	3	3	2	2	2	2	3	2	3	2	3	3	3	4	4	3	3	3	4	4	4	4	4	4	4	4	4	4	4	4	3	3	3	3	3	3	3	3	3
337	162	女	人文社科类（教育学、文学、管理学、心理学、艺术学等）	大二	农村	3	3	2	2	2	2	3	3	3	3	4	2	2	2	1	4	3	2	2	3	2	1	1	5	4	5	4	3	3	3	3	2	3	3	3	2	2	3	2	2	3	2	2	3
338	153	女	人文社科类（教育学、文学、管理学、心理学、艺术学等）	大二	农村	2	3	2	3	2	3	2	3	3	3	3	3	3	3	3	3	3	3	5	3	3	3	3	3	3	3	3	3	3	3	3	3	3	3	3	2	2	2	2	2	2	2	2	2
339	135	女	人文社科类（教育学、文学、管理学、心理学、艺术学等）	大二	农村	2	1	2	3	3	3	3	3	4	3	3	3	3	2	3	3	3	4	4	4	2	2	4	3	4	4	3	3	2	3	2	2	2	2	3	1	2	1	2	2	1	1	1	2
340	135	男	理工类（工学、物理学、医学、化学、数学、农学等）	大二	城市	1	2	2	1	2	2	5	3	3	4	4	1	3	3	2	1	3	4	5	3	5	4	5	4	4	3	2	1	1	1	1	2	4	1	4	0	4	0	0	1	2	1	2	2
341	148	男	人文社科类（教育学、文学、管理学、心理学、艺术学等）	大二	农村	2	2	3	2	2	2	2	2	3	3	3	3	3	3	3	3	3	3	3	3	3	3	3	3	3	3	3	3	3	3	3	3	3	3	3	2	2	2	2	2	2	2	2	2
342	153	男	理工类（工学、物理学、医学、化学、数学、农学等）	大二	城市	2	4	4	2	1	1	2	2	2	1	3	2	1	2	3	3	3	3	3	3	2	3	4	3	3	4	4	4	4	4	4	2	2	2	2	3	3	2	3	3	2	2	1	2
343	190	女	理工类（工学、物理学、医学、化学、数学、农学等）	大二	城市	2	2	2	1	1	1	1	1	1	1	1	1	1	1	1	1	1	1	2	3	2	1	1	5	5	5	5	5	5	5	5	5	5	5	5	4	4	4	4	4	4	4	4	4
344	145	女	理工类（工学、物理学、医学、化学、数学、农学等）	大二	农村	4	2	2	1	1	1	1	1	3	1	2	3	2	1	2	2	1	2	3	2	1	2	2	4	4	4	4	4	3	4	3	3	3	4	3	3	2	2	2	3	3	3	2	3
345	195	男	理工类（工学、物理学、医学、化学、数学、农学等）	大二	农村	1	1	1	1	1	1	1	1	1	1	1	1	1	5	5	1	1	1	2	4	1	1	1	5	5	5	5	5	5	5	5	5	5	5	5	4	4	4	4	4	4	4	4	4
346	128	女	人文社科类（教育学、文学、管理学、心理学、艺术学等）	大二	农村	1	2	1	4	3	1	3	3	3	3	3	4	4	3	2	2	2	4	4	2	3	3	4	3	2	3	2	2	3	2	2	3	2	3	2	2	1	2	2	1	1	2	1	1
347	175	女	理工类（工学、物理学、医学、化学、数学、农学等）	大二	农村	1	1	2	1	2	2	2	2	2	1	4	2	2	1	1	3	3	3	3	3	2	2	2	5	4	5	5	3	3	3	3	3	3	4	3	3	3	3	3	3	4	3	3	2
348	178	男	理工类（工学、物理学、医学、化学、数学、农学等）	大二	城市	3	5	2	2	4	3	3	2	2	3	3	3	2	3	3	4	3	2	3	3	3	1	3	4	4	4	4	4	3	3	4	3	4	4	5	3	3	2	2	3	3	3	3	4
349	164	女	人文社科类（教育学、文学、管理学、心理学、艺术学等）	大二	农村	3	2	2	3	3	4	3	3	3	4	3	2	3	4	3	4	3	3	2	3	3	3	2	4	3	3	4	2	3	4	4	2	3	4	4	2	2	2	2	3	3	2	3	3
350	117	女	理工类（工学、物理学、医学、化学、数学、农学等）	大二	城市	1	1	1	1	1	1	3	1	3	1	1	1	1	1	1	1	1	1	2	2	1	1	1	5	5	5	5	3	2	2	2	2	2	2	2	2	2	2	2	2	2	2	2	3
351	171	女	人文社科类（教育学、文学、管理学、心理学、艺术学等）	大二	农村	4	4	3	5	1	1	1	2	2	4	4	2	2	2	1	2	1	3	3	2	2	4	2	4	4	4	4	3	3	4	4	4	3	3	3	3	3	2	3	2	3	2	3	3
352	157	女	人文社科类（教育学、文学、管理学、心理学、艺术学等）	大二	农村	1	1	1	1	2	3	4	3	3	4	4	3	3	3	1	5	3	2	4	5	4	2	3	4	4	4	4	2	2	2	3	2	2	2	1	2	3	2	2	4	4	0	2	3
353	189	男	理工类（工学、物理学、医学、化学、数学、农学等）	大二	农村	2	2	2	2	4	4	4	2	2	4	4	2	2	2	4	4	4	2	2	4	4	2	2	4	4	4	4	4	4	4	4	4	4	4	4	3	3	3	3	3	3	3	3	3
354	156	女	理工类（工学、物理学、医学、化学、数学、农学等）	大二	城市	4	4	2	3	3	3	3	3	3	3	3	3	3	3	3	3	3	3	3	3	3	3	3	3	3	3	3	3	3	3	3	3	3	3	3	2	2	2	2	2	2	2	2	2
355	185	女	理工类（工学、物理学、医学、化学、数学、农学等）	大二	农村	3	3	3	1	1	1	1	1	2	1	1	1	1	1	1	1	1	1	1	1	1	1	1	5	5	5	5	5	5	5	5	5	5	5	5	4	0	3	4	4	4	4	4	4
356	157	女	人文社科类（教育学、文学、管理学、心理学、艺术学等）	大二	城市	3	4	4	3	3	3	3	3	3	3	3	3	3	3	3	3	3	3	3	3	3	3	3	3	3	3	3	3	3	3	3	3	3	3	3	2	2	2	2	2	2	2	2	2
357	78	女	人文社科类（教育学、文学、管理学、心理学、艺术学等）	大二	农村	3	5	2	5	1	1	1	5	5	1	1	5	5	1	1	1	1	5	5	1	1	5	5	1	1	1	1	1	1	1	1	1	1	1	1	0	0	0	0	0	0	0	0	0
358	196	女	理工类（工学、物理学、医学、化学、数学、农学等）	大三	城市	3	3	4	1	2	2	2	1	1	2	2	3	1	1	3	2	2	2	1	2	2	1	1	5	5	5	5	5	5	5	5	5	4	5	4	4	3	4	4	4	4	4	4	4
359	147	女	理工类（工学、物理学、医学、化学、数学、农学等）	大二	农村	1	3	2	2	3	3	2	2	2	2	2	3	3	2	2	3	2	4	4	2	2	3	3	3	3	3	3	3	3	3	3	3	3	3	3	3	2	2	2	2	3	2	2	3
360	175	女	艺体类	大二	城市	1	3	2	2	2	4	2	2	3	2	2	3	2	2	2	3	2	2	3	2	2	2	2	4	4	4	4	4	4	4	4	4	4	4	4	3	3	3	3	3	3	3	3	3
361	168	女	理工类（工学、物理学、医学、化学、数学、农学等）	大二	农村	2	4	4	1	1	1	1	1	3	2	3	2	2	2	1	3	2	2	4	3	2	2	1	5	5	5	5	4	3	3	3	2	2	3	2	4	4	2	4	4	4	2	2	4
362	154	女	人文社科类（教育学、文学、管理学、心理学、艺术学等）	大二	城市	1	3	3	2	2	4	4	2	2	2	4	2	2	2	4	2	4	2	2	4	3	2	2	4	4	4	4	3	2	3	4	2	2	2	4	3	3	2	2	2	3	2	2	3
363	174	男	艺体类	大一	农村	3	5	4	1	2	2	2	2	2	2	3	3	3	1	1	1	1	1	3	3	2	1	3	4	4	4	4	4	4	4	4	4	4	4	4	3	3	3	3	3	3	3	3	3
364	208	男	艺体类	大四	农村	4	4	4	2	4	4	4	2	2	4	4	2	1	4	4	4	4	2	2	4	4	2	2	5	4	4	4	5	5	5	5	5	4	4	4	3	3	3	3	3	3	3	3	3
365	116	女	艺体类	大三	农村	2	5	2	4	2	2	2	4	4	2	2	4	4	2	2	2	2	4	4	2	2	4	4	2	2	2	2	2	2	2	2	2	2	2	2	1	1	1	1	1	1	1	1	1
366	160	女	艺体类	大一	农村	4	5	4	2	1	3	1	1	2	1	2	2	2	1	1	1	1	2	2	1	1	2	2	5	5	5	5	1	1	1	1	4	4	4	3	3	3	3	3	3	3	3	3	4
367	186	男	人文社科类（教育学、文学、管理学、心理学、艺术学等）	大三	城市	4	5	4	1	1	2	1	4	4	2	2	4	4	1	1	1	1	5	5	1	1	5	5	4	4	4	4	3	4	4	4	4	4	4	4	3	3	3	3	3	3	3	3	3
368	187	男	人文社科类（教育学、文学、管理学、心理学、艺术学等）	大一	农村	4	5	5	2	2	3	2	2	3	1	3	4	2	2	3	3	2	4	2	2	2	2	2	5	5	5	5	4	4	4	4	4	3	4	3	3	3	2	3	3	3	4	4	4
369	189	女	艺体类	大一	城市	4	5	4	1	1	1	1	1	1	1	1	1	1	1	1	1	1	1	1	2	2	1	1	5	5	5	5	1	5	4	4	5	5	5	5	4	4	4	4	4	4	4	4	4
370	167	女	艺体类	大一	农村	4	5	4	2	3	3	3	2	3	2	2	3	3	2	3	3	3	3	3	2	3	3	3	3	3	3	3	2	4	3	3	3	3	3	3	2	2	2	2	2	2	2	2	2
371	179	男	艺体类	大一	农村	3	5	3	4	2	2	2	1	1	5	5	2	2	2	1	2	2	2	2	3	2	2	2	4	4	4	4	4	4	4	4	4	4	4	4	3	3	3	3	3	3	3	3	3
372	168	男	艺体类	大一	农村	4	5	4	1	1	1	1	1	1	1	1	1	1	1	1	1	1	1	1	1	1	1	1	5	5	5	5	3	5	3	5	4	4	4	4	3	2	3	3	4	4	4	4	3
373	184	男	艺体类	大一	农村	3	3	3	2	1	1	1	2	3	3	2	3	2	1	1	1	1	2	3	3	3	3	3	5	5	5	5	5	5	5	5	5	5	5	5	2	2	2	3	3	3	3	3	3
374	138	男	艺体类	大三	农村	2	4	3	2	1	1	2	5	4	1	3	3	2	3	4	2	2	3	2	3	4	4	3	2	3	4	2	2	3	2	3	2	3	2	3	1	2	2	1	2	3	2	1	2
375	143	女	人文社科类（教育学、文学、管理学、心理学、艺术学等）	大三	农村	3	4	3	5	1	1	1	2	2	1	3	2	2	1	1	1	1	5	5	1	1	5	5	4	3	4	3	1	1	1	2	4	4	4	4	2	2	2	2	2	2	2	2	2
376	124	男	艺体类	大一	农村	4	5	3	4	2	2	2	4	4	2	2	4	4	2	2	2	2	4	4	2	2	4	4	2	2	2	2	2	2	2	2	2	2	2	2	1	1	1	2	2	1	2	1	2
377	168	男	艺体类	大一	农村	4	3	4	4	1	1	1	2	2	2	2	2	2	2	1	3	1	4	4	3	3	3	2	4	4	4	4	2	4	4	4	4	4	4	4	3	2	2	3	2	2	2	2	3
378	122	女	艺体类	大四	农村	4	4	2	1	2	1	2	1	1	1	1	2	2	1	1	1	1	2	3	3	3	3	3	5	5	5	5	3	3	3	3	3	3	1	1	3	3	1	1	2	2	0	0	4
379	190	男	艺体类	大一	农村	3	5	4	2	2	3	2	3	3	2	2	4	4	2	2	2	2	4	4	2	2	4	4	4	4	4	4	4	4	4	4	4	4	4	4	3	3	3	3	3	3	3	3	3
380	124	男	艺体类	大四	农村	4	5	3	1	2	1	1	2	2	3	3	2	3	2	1	2	1	2	3	1	1	3	2	4	4	3	4	3	3	4	2	3	3	3	3	0	1	0	0	1	1	0	0	0
381	190	男	艺体类	大四	农村	1	3	2	1	1	1	1	1	1	5	1	5	1	1	5	5	1	1	1	1	5	5	1	5	5	5	5	1	5	5	5	1	5	5	5	0	3	3	3	4	4	4	4	4
382	169	男	艺体类	大四	农村	5	5	3	2	1	4	2	2	2	1	1	2	2	4	1	1	1	2	2	2	1	2	2	4	4	4	4	4	4	3	4	4	4	4	4	3	3	2	3	2	3	2	3	3
383	183	男	人文社科类（教育学、文学、管理学、心理学、艺术学等）	大四	农村	4	4	5	2	4	4	5	1	1	5	5	2	1	1	3	3	3	4	4	3	3	3	3	5	4	5	5	3	3	3	3	3	3	3	3	4	3	4	4	2	4	2	2	2
384	150	男	人文社科类（教育学、文学、管理学、心理学、艺术学等）	大四	农村	3	4	2	4	2	1	1	1	3	3	3	4	3	3	3	3	3	3	3	3	3	3	3	3	3	3	3	3	3	3	3	3	3	3	3	2	2	2	2	2	2	2	2	2
385	169	女	理工类（工学、物理学、医学、化学、数学、农学等）	大三	农村	3	4	5	5	1	1	3	3	3	2	2	3	3	2	3	5	5	1	1	3	4	1	1	3	3	3	4	3	3	4	4	4	3	3	4	2	3	2	2	4	2	2	4	3
386	170	男	艺体类	大一	农村	4	4	3	2	2	2	2	2	2	4	3	2	2	2	4	2	2	2	2	2	2	3	4	4	4	4	4	3	3	3	3	4	4	4	4	3	3	2	3	3	3	3	3	3
387	176	男	艺体类	大三	农村	4	5	4	2	1	4	1	3	3	2	3	3	3	1	2	2	2	3	4	2	3	3	3	4	4	4	3	4	4	4	4	4	4	4	4	3	2	3	3	3	2	2	2	3
388	78	男	艺体类	大三	农村	1	5	4	5	1	1	1	5	5	1	1	5	5	1	1	1	1	5	5	1	1	5	5	1	1	1	1	1	1	1	1	1	1	1	1	0	0	0	0	0	0	0	0	0
389	182	男	艺体类	大三	农村	4	5	4	5	1	1	1	1	1	5	5	1	1	5	5	5	1	1	1	5	1	1	1	1	1	1	1	1	1	1	1	5	5	5	1	4	1	4	4	4	4	4	4	4
390	160	男	艺体类	大一	农村	5	5	3	2	1	1	2	2	2	1	2	1	1	2	1	3	2	4	4	2	2	2	2	5	5	5	3	2	2	2	2	3	3	4	4	2	2	2	3	2	4	3	3	3
391	172	男	艺体类	大二	农村	3	5	4	5	1	3	1	1	4	1	3	3	5	1	1	1	1	4	5	3	1	3	4	3	4	3	3	5	4	5	4	4	3	3	4	2	3	2	3	2	3	3	2	3
392	128	女	人文社科类（教育学、文学、管理学、心理学、艺术学等）	大二	农村	1	1	1	1	1	1	3	1	3	1	3	4	1	1	1	1	1	1	1	3	1	1	1	5	5	5	5	3	4	2	2	1	1	1	1	4	4	2	4	4	1	2	3	2
393	149	男	人文社科类（教育学、文学、管理学、心理学、艺术学等）	大三	农村	1	1	1	3	3	3	3	3	3	3	3	3	3	3	3	3	3	3	3	3	3	3	3	3	3	3	3	3	3	3	3	3	3	3	3	2	2	2	2	2	2	2	2	2
394	172	男	艺体类	大二	农村	3	5	5	2	2	3	3	3	3	3	3	2	3	3	3	4	3	2	4	4	3	2	3	4	3	4	4	4	2	3	3	4	4	3	4	2	2	2	2	4	3	3	2	3
395	194	女	理工类（工学、物理学、医学、化学、数学、农学等）	大二	城市	3	5	2	1	1	1	1	1	1	1	1	1	1	1	1	1	1	1	5	1	1	1	1	5	5	5	5	5	5	5	5	5	5	5	5	4	4	4	4	4	4	4	4	4
396	152	女	人文社科类（教育学、文学、管理学、心理学、艺术学等）	大二	农村	2	2	3	2	3	3	3	3	3	3	3	3	3	3	3	3	3	3	3	3	3	3	3	3	3	3	3	3	3	3	3	3	3	3	3	2	2	2	2	2	2	2	2	2
397	174	女	人文社科类（教育学、文学、管理学、心理学、艺术学等）	大二	农村	1	2	2	2	2	1	3	3	3	2	3	2	3	3	2	3	3	2	3	3	2	3	3	4	4	4	4	3	4	4	4	4	4	4	4	3	2	2	3	3	3	3	3	3
398	153	女	人文社科类（教育学、文学、管理学、心理学、艺术学等）	大二	城市	2	5	2	5	1	1	1	1	1	1	1	1	1	1	1	1	1	1	5	5	1	1	1	1	1	1	1	1	1	1	1	1	1	1	1	4	4	4	4	4	4	4	4	4
399	177	男	人文社科类（教育学、文学、管理学、心理学、艺术学等）	大二	农村	2	3	2	1	3	1	2	1	1	2	3	4	1	2	2	1	1	2	1	3	2	1	1	5	5	5	5	4	3	3	5	3	2	3	5	4	4	3	4	3	4	3	4	3
400	153	女	人文社科类（教育学、文学、管理学、心理学、艺术学等）	大二	农村	2	2	2	2	2	1	3	2	2	2	2	2	2	2	2	2	2	2	2	3	2	2	2	4	4	4	4	3	3	3	3	3	3	3	3	3	3	2	3	3	3	3	2	3
401	140	女	人文社科类（教育学、文学、管理学、心理学、艺术学等）	大二	农村	1	1	2	2	3	5	3	3	1	2	3	1	1	3	3	4	4	2	4	3	4	3	4	4	4	4	4	3	2	3	2	2	3	3	4	2	3	1	1	2	3	1	2	1
402	171	女	理工类（工学、物理学、医学、化学、数学、农学等）	大二	城市	2	2	2	2	4	3	3	3	3	2	3	2	2	3	2	3	2	2	3	5	4	3	3	3	3	3	3	3	3	3	3	3	4	3	5	3	3	2	3	3	4	2	3	4
403	160	女	人文社科类（教育学、文学、管理学、心理学、艺术学等）	大二	农村	2	2	1	1	3	3	3	1	2	4	4	2	2	4	4	4	4	2	2	4	4	2	2	5	5	5	5	3	1	2	2	3	1	1	1	0	2	2	2	2	2	2	2	3
404	165	男	人文社科类（教育学、文学、管理学、心理学、艺术学等）	大二	城市	2	3	2	3	1	3	3	2	2	2	3	4	1	2	3	2	2	1	3	5	2	2	2	5	5	5	5	2	2	1	2	2	2	4	2	3	3	3	2	3	3	2	2	3
405	143	男	人文社科类（教育学、文学、管理学、心理学、艺术学等）	大二	农村	2	4	3	2	2	2	2	2	2	2	2	3	3	2	3	3	2	2	3	3	3	3	3	3	3	3	3	2	3	3	3	3	3	3	3	2	2	2	2	2	2	2	2	2
406	151	女	人文社科类（教育学、文学、管理学、心理学、艺术学等）	大二	农村	2	3	3	2	4	2	3	3	3	3	3	2	2	3	3	3	3	3	3	3	3	3	3	3	3	3	3	3	3	3	3	3	3	3	3	2	2	2	2	2	2	2	2	2
407	110	男	人文社科类（教育学、文学、管理学、心理学、艺术学等）	大二	农村	1	1	1	4	2	2	2	4	4	2	2	4	4	2	2	2	2	4	4	2	2	4	4	2	2	2	2	2	2	2	2	2	2	2	2	1	1	1	1	1	1	1	1	1
408	158	女	艺体类	大二	城市	1	1	1	2	4	4	4	4	4	4	2	4	4	4	2	4	2	2	4	4	2	2	4	4	2	4	2	4	2	4	2	2	4	2	4	1	3	3	1	1	3	3	3	3
409	222	女	人文社科类（教育学、文学、管理学、心理学、艺术学等）	大二	农村	1	1	2	3	3	1	3	3	3	3	3	3	3	3	3	3	3	3	3	3	3	3	3	5	5	5	5	5	5	5	5	5	5	5	5	4	4	4	4	4	4	4	4	4
410	172	女	艺体类	大二	农村	1	5	2	3	3	3	3	4	4	2	3	4	4	2	2	3	3	3	3	2	2	4	4	4	4	4	3	2	2	3	3	3	3	3	3	1	1	4	4	3	3	3	3	3
411	178	女	人文社科类（教育学、文学、管理学、心理学、艺术学等）	大二	农村	2	4	4	2	2	2	2	2	2	2	2	3	3	2	2	2	2	3	2	2	2	3	3	4	4	4	4	4	4	4	4	4	4	4	4	3	3	3	3	3	3	3	3	3
412	167	女	人文社科类（教育学、文学、管理学、心理学、艺术学等）	大二	城市	1	4	3	2	3	3	3	2	3	2	2	3	3	2	2	3	2	4	4	3	2	2	2	4	4	4	4	3	4	4	4	4	4	3	5	3	1	3	2	2	3	3	3	3
413	149	女	人文社科类（教育学、文学、管理学、心理学、艺术学等）	大二	城市	1	1	1	3	3	3	3	3	3	3	3	3	3	3	3	3	3	3	3	3	3	3	3	3	3	3	3	3	3	3	3	3	3	3	3	2	2	2	2	2	2	2	2	2
414	231	女	人文社科类（教育学、文学、管理学、心理学、艺术学等）	大二	城市	1	5	1	1	5	5	5	1	1	5	5	1	1	5	5	5	5	1	1	5	5	1	1	5	5	5	5	5	5	5	5	5	5	5	5	4	4	4	4	4	4	4	4	4
415	77	女	艺体类	大二	农村	3	4	2	5	1	1	1	5	5	1	1	5	5	1	1	1	1	5	5	1	1	5	5	1	1	1	1	1	1	1	1	1	1	1	1	0	0	0	0	0	0	0	0	0
416	136	女	人文社科类（教育学、文学、管理学、心理学、艺术学等）	大二	农村	2	2	2	2	1	1	1	1	2	1	1	3	1	3	5	3	3	3	3	3	3	3	3	3	3	3	3	3	3	3	3	3	3	3	3	2	2	2	2	2	2	2	2	2
417	157	女	人文社科类（教育学、文学、管理学、心理学、艺术学等）	大二	城市	2	2	2	4	2	2	2	2	2	4	4	2	2	4	4	2	2	4	4	5	5	1	1	2	2	3	4	4	3	2	3	4	3	3	4	3	2	1	3	2	2	3	3	1
418	188	女	人文社科类（教育学、文学、管理学、心理学、艺术学等）	大二	农村	2	4	3	2	5	5	1	2	3	3	5	4	3	3	3	5	4	2	5	3	5	3	5	4	4	4	2	5	3	2	3	1	2	3	2	0	0	2	2	4	3	3	3	4
419	225	女	人文社科类（教育学、文学、管理学、心理学、艺术学等）	大二	城市	3	2	4	5	1	1	1	5	5	1	1	5	5	1	1	1	1	5	5	1	1	5	5	5	5	5	5	5	5	5	5	5	5	5	5	4	4	4	4	4	4	4	4	4
420	147	女	人文社科类（教育学、文学、管理学、心理学、艺术学等）	大二	城市	3	2	2	1	3	3	3	1	1	2	3	4	4	2	3	3	3	3	3	3	3	3	3	3	3	3	3	3	3	3	3	3	3	3	3	2	2	2	2	2	2	2	2	2
421	149	男	艺体类	大四	农村	5	5	4	2	2	1	2	2	3	3	3	3	3	2	3	3	3	4	4	2	3	2	4	3	2	3	3	2	3	2	3	3	3	4	2	3	1	2	2	3	1	1	2	3
422	151	女	人文社科类（教育学、文学、管理学、心理学、艺术学等）	大二	城市	3	1	1	3	3	3	3	3	3	3	3	3	3	3	3	3	3	3	3	3	3	3	3	3	3	3	3	3	3	3	3	3	3	3	3	2	2	2	2	2	2	2	2	2
423	165	男	理工类（工学、物理学、医学、化学、数学、农学等）	大二	城市	1	3	2	5	1	1	1	5	5	1	1	5	5	1	1	1	1	5	5	1	1	5	5	4	3	3	3	4	4	3	3	4	4	3	3	3	2	2	2	3	2	2	2	3
424	149	女	理工类（工学、物理学、医学、化学、数学、农学等）	大一	农村	1	1	1	3	3	3	3	3	3	3	3	3	3	3	3	3	3	3	3	2	2	4	4	3	3	3	3	3	3	3	3	3	3	3	3	2	2	2	2	2	2	2	2	2
425	149	女	理工类（工学、物理学、医学、化学、数学、农学等）	大一	城市	1	1	1	3	3	3	3	3	3	3	3	3	3	3	3	3	3	3	3	3	3	3	3	3	3	3	3	3	3	3	3	3	3	3	3	2	2	2	2	2	2	2	2	2
426	174	男	艺体类	大一	城市	2	3	3	2	4	4	4	2	2	4	4	2	2	4	4	4	4	2	2	4	4	2	2	4	4	4	4	4	4	4	4	3	3	3	3	2	2	2	2	2	2	2	2	2
427	134	男	理工类（工学、物理学、医学、化学、数学、农学等）	大二	农村	3	3	3	4	2	1	1	5	5	1	1	5	5	1	1	1	1	5	5	1	1	5	5	1	2	3	2	2	2	2	1	1	1	2	2	0	0	0	0	0	0	0	3	4
428	158	男	理工类（工学、物理学、医学、化学、数学、农学等）	大一	农村	4	5	3	2	3	3	4	2	3	3	4	3	3	3	3	3	3	3	3	3	3	3	3	3	3	3	3	3	3	3	3	3	3	3	3	2	2	2	2	2	2	2	2	2
429	154	男	艺体类	大一	城市	3	3	2	3	3	3	3	3	3	3	3	3	3	3	3	3	3	3	3	3	3	3	3	3	3	3	3	3	3	3	3	3	3	3	3	2	2	2	2	2	2	2	2	2
430	213	男	理工类（工学、物理学、医学、化学、数学、农学等）	大一	城市	3	4	2	5	1	1	1	1	1	1	5	1	1	5	1	1	1	1	5	5	5	1	1	5	5	5	5	5	5	5	5	5	5	5	5	4	4	4	4	4	4	4	4	4
431	186	男	艺体类	大二	农村	3	3	2	2	3	5	2	2	3	2	3	3	3	2	3	3	3	3	3	4	3	3	2	5	5	5	5	3	4	4	4	4	4	4	1	3	2	2	3	3	3	3	3	3
432	224	男	理工类（工学、物理学、医学、化学、数学、农学等）	大一	城市	1	2	3	1	5	5	5	1	1	5	5	1	1	5	5	5	5	1	1	1	1	1	3	5	5	5	5	5	5	5	5	5	5	5	5	4	4	4	4	4	4	4	4	4
433	235	男	理工类（工学、物理学、医学、化学、数学、农学等）	大二	农村	4	5	4	2	5	2	2	2	2	2	4	1	2	4	2	4	4	4	4	4	4	4	4	5	5	5	5	5	5	5	5	5	5	5	5	4	4	4	4	4	4	4	4	4
434	157	女	理工类（工学、物理学、医学、化学、数学、农学等）	大一	农村	1	2	2	2	2	3	2	2	3	2	3	3	3	2	2	3	2	3	4	3	3	3	3	4	4	4	4	3	3	3	3	3	3	3	4	2	2	2	2	2	2	2	2	3
435	230	男	理工类（工学、物理学、医学、化学、数学、农学等）	大二	农村	1	2	3	1	5	5	5	1	1	5	5	1	1	5	5	5	5	1	1	5	5	1	1	5	5	5	5	5	5	5	5	5	5	5	5	4	4	4	4	4	4	4	4	4
436	152	男	理工类（工学、物理学、医学、化学、数学、农学等）	大一	农村	4	3	3	4	2	2	2	2	2	2	2	2	2	2	2	2	2	4	2	2	2	2	2	4	4	4	4	4	4	4	4	4	4	4	4	2	2	2	2	2	2	2	2	2
437	171	男	理工类（工学、物理学、医学、化学、数学、农学等）	大一	城市	4	5	3	2	1	2	2	2	2	2	3	2	2	2	2	2	2	2	2	2	2	2	3	4	4	4	4	3	3	4	4	4	4	4	4	3	1	3	3	3	3	3	2	3
438	195	男	理工类（工学、物理学、医学、化学、数学、农学等）	大一	城市	3	5	2	1	1	2	3	1	2	3	2	1	1	2	1	3	1	1	4	1	2	1	2	5	5	5	5	4	5	5	5	5	5	5	5	3	0	4	4	4	4	4	4	4
439	187	女	理工类（工学、物理学、医学、化学、数学、农学等）	大一	农村	4	4	3	1	1	1	1	1	1	1	1	1	1	1	1	5	1	1	1	2	2	1	1	4	4	4	5	5	4	4	5	5	5	5	5	4	4	4	4	4	4	4	4	3
440	161	女	理工类（工学、物理学、医学、化学、数学、农学等）	大一	城市	1	3	5	2	3	1	3	2	2	2	2	2	3	1	1	1	2	3	2	3	4	2	2	5	5	5	5	1	2	2	2	1	1	2	3	4	2	2	3	3	3	1	1	4
441	174	女	艺体类	大二	城市	3	3	2	2	2	2	2	1	2	2	2	2	2	2	2	2	2	2	4	2	2	2	1	5	5	5	5	4	4	3	4	4	4	4	4	3	3	3	3	3	3	3	3	3
442	171	女	艺体类	大一	城市	1	1	3	5	1	1	1	2	2	4	4	2	2	1	1	1	1	5	2	4	4	2	2	4	4	4	4	3	3	3	3	4	4	4	4	3	3	3	3	3	3	3	3	3
443	222	男	理工类（工学、物理学、医学、化学、数学、农学等）	大一	城市	4	5	5	5	1	1	1	5	5	1	1	1	1	1	1	1	1	5	5	1	1	5	5	5	5	5	5	5	5	5	5	5	5	5	5	4	4	4	4	4	4	4	4	4
444	160	男	理工类（工学、物理学、医学、化学、数学、农学等）	大一	农村	1	2	2	3	3	3	2	3	3	3	3	3	3	3	3	3	3	3	3	2	3	3	3	4	4	4	4	3	4	4	4	4	4	4	4	2	2	2	2	2	2	2	2	2
445	221	男	理工类（工学、物理学、医学、化学、数学、农学等）	大一	农村	4	5	4	5	1	1	1	1	1	5	5	5	5	1	1	1	1	1	1	1	1	5	5	5	5	5	5	5	5	5	5	5	5	5	5	4	4	4	4	4	4	4	4	4
446	193	女	艺体类	大一	城市	1	5	2	2	4	4	4	2	2	4	4	2	2	4	4	4	4	2	2	4	4	2	2	4	4	4	4	4	4	4	4	4	4	4	4	3	3	3	3	3	3	3	3	3
447	191	男	人文社科类（教育学、文学、管理学、心理学、艺术学等）	大一	城市	1	4	1	2	4	4	4	2	2	4	4	2	2	4	4	4	4	2	2	4	4	2	2	4	4	4	4	4	4	4	4	4	4	4	4	3	3	3	3	3	3	3	3	3
448	152	女	人文社科类（教育学、文学、管理学、心理学、艺术学等）	大一	农村	4	4	1	2	3	2	2	4	4	2	2	4	4	2	2	2	2	4	4	2	2	4	4	3	3	3	3	3	3	3	3	3	3	3	3	2	2	2	2	2	2	2	2	2
449	164	男	理工类（工学、物理学、医学、化学、数学、农学等）	大一	农村	4	4	2	1	2	2	2	1	3	2	2	2	2	2	2	2	2	2	4	2	2	2	2	4	4	4	4	3	3	3	4	3	3	3	3	3	1	3	3	3	3	3	3	3
450	159	女	人文社科类（教育学、文学、管理学、心理学、艺术学等）	大一	农村	4	3	2	1	2	1	1	1	2	3	2	3	3	2	3	3	2	2	4	2	2	2	3	4	4	4	4	3	3	3	4	3	2	3	3	3	2	2	3	3	2	3	3	3
451	144	女	理工类（工学、物理学、医学、化学、数学、农学等）	大一	城市	1	4	3	2	3	2	4	3	4	3	3	3	3	3	2	3	3	4	3	4	3	3	2	4	4	4	3	2	3	2	2	2	2	2	3	2	3	1	2	2	2	1	2	3
452	132	男	人文社科类（教育学、文学、管理学、心理学、艺术学等）	大一	农村	4	5	3	1	1	1	1	1	1	1	1	5	1	1	1	1	1	1	1	4	2	4	4	3	3	3	3	3	3	3	3	3	3	3	3	2	2	2	2	2	2	2	2	2
453	164	男	理工类（工学、物理学、医学、化学、数学、农学等）	大一	农村	2	2	3	1	1	1	3	2	2	2	2	2	2	1	2	2	2	2	2	3	3	2	2	4	4	4	4	4	4	2	4	4	3	4	2	3	3	3	3	3	3	3	3	3
454	171	男	理工类（工学、物理学、医学、化学、数学、农学等）	大一	城市	1	2	2	2	2	1	1	1	3	1	3	2	2	1	1	1	3	1	1	3	1	1	1	5	5	5	5	4	3	5	5	4	4	4	4	4	2	3	4	3	3	2	2	4
455	160	女	理工类（工学、物理学、医学、化学、数学、农学等）	大一	城市	1	2	5	3	3	3	3	3	3	3	3	3	3	2	2	3	2	2	3	3	3	2	3	4	4	4	3	4	3	4	3	3	3	3	4	2	2	2	3	2	2	2	2	3
456	158	女	人文社科类（教育学、文学、管理学、心理学、艺术学等）	大二	农村	2	4	3	1	3	2	2	4	2	3	1	2	3	2	2	3	2	4	4	2	2	2	2	5	5	5	4	2	4	2	3	2	4	4	4	3	3	2	2	3	3	3	1	3
457	154	女	人文社科类（教育学、文学、管理学、心理学、艺术学等）	大一	城市	1	2	4	3	3	2	2	3	3	2	2	3	3	2	2	3	3	3	4	2	2	3	2	4	4	4	3	4	4	3	3	3	3	3	3	3	3	2	2	2	2	3	2	3
458	224	女	理工类（工学、物理学、医学、化学、数学、农学等）	大二	城市	2	3	3	5	1	1	1	5	5	1	1	5	5	1	1	1	1	5	5	5	5	1	1	5	5	5	5	5	5	5	5	5	5	5	5	4	4	4	4	4	4	4	4	4
459	149	女	人文社科类（教育学、文学、管理学、心理学、艺术学等）	大一	城市	1	1	1	3	3	3	3	3	3	3	3	3	3	3	3	3	3	3	3	3	3	3	3	3	3	3	3	3	3	3	3	3	3	3	3	2	2	2	2	2	2	2	2	2
460	179	男	艺体类	大二	农村	4	4	2	1	1	1	1	1	1	1	1	1	1	1	1	5	1	1	2	1	1	1	1	5	5	5	5	5	4	5	5	5	4	5	4	4	0	3	4	3	4	3	4	3
461	157	女	理工类（工学、物理学、医学、化学、数学、农学等）	大一	农村	2	3	3	1	3	2	2	2	2	3	3	4	2	2	2	2	2	4	4	3	2	2	2	4	4	4	3	3	2	3	3	3	3	3	3	3	3	2	2	2	3	2	2	3
462	149	女	人文社科类（教育学、文学、管理学、心理学、艺术学等）	大一	农村	1	1	2	3	2	3	2	3	4	3	3	3	3	3	3	3	3	3	3	3	3	3	3	3	3	3	3	3	3	3	3	3	3	3	3	2	2	2	2	2	2	2	2	2
463	170	女	艺体类	大一	农村	2	2	2	3	3	3	3	3	3	1	1	2	2	1	1	2	2	3	3	3	2	2	2	3	3	3	3	4	4	4	4	4	4	4	4	3	3	3	3	3	3	3	3	3
464	166	女	人文社科类（教育学、文学、管理学、心理学、艺术学等）	大二	农村	1	1	5	2	2	4	1	4	5	4	3	5	4	1	4	4	1	1	4	3	1	2	3	2	3	3	2	1	3	3	4	3	5	4	5	1	0	3	3	3	4	2	4	3
465	155	男	理工类（工学、物理学、医学、化学、数学、农学等）	大一	农村	5	4	4	5	1	1	3	3	2	3	4	5	1	1	3	1	1	5	5	3	3	3	3	3	3	3	3	3	3	3	3	3	3	3	3	2	2	2	2	2	2	2	2	2
466	164	女	艺体类	大一	农村	1	2	2	4	2	2	2	1	1	2	2	2	2	2	2	2	2	2	2	2	4	2	2	4	4	4	4	4	4	4	4	4	4	4	4	3	2	2	3	3	3	3	3	3
467	156	男	人文社科类（教育学、文学、管理学、心理学、艺术学等）	大一	农村	4	3	3	3	3	3	3	3	3	3	3	3	3	3	3	3	3	3	3	3	3	3	3	3	3	3	3	3	3	3	3	3	3	3	3	2	2	2	2	2	2	2	2	2
468	195	女	艺体类	大一	城市	2	5	3	1	1	1	1	1	1	1	1	1	1	1	1	2	1	1	3	2	1	1	2	5	5	5	5	5	5	5	5	5	5	5	5	4	4	4	4	4	4	4	4	4
469	156	男	人文社科类（教育学、文学、管理学、心理学、艺术学等）	大一	农村	4	3	3	3	3	3	3	3	3	3	3	3	3	3	3	3	3	3	3	3	3	3	3	3	3	3	3	3	3	3	3	3	3	3	3	2	2	2	2	2	2	2	2	2
470	188	男	理工类（工学、物理学、医学、化学、数学、农学等）	大一	农村	4	5	3	1	1	1	1	1	1	1	1	1	1	1	1	3	1	1	3	1	1	1	3	5	5	5	5	5	5	5	5	5	5	5	5	3	2	1	4	4	4	4	4	4
471	168	女	艺体类	大一	农村	1	3	2	2	3	3	3	3	3	3	3	2	3	3	2	3	2	4	3	4	3	3	3	4	4	4	3	3	4	3	3	4	4	4	3	3	2	2	3	3	2	2	2	3
472	131	女	艺体类	大一	农村	4	2	2	2	1	2	3	1	2	1	3	3	2	2	3	2	3	4	3	3	2	3	3	3	3	3	3	3	2	2	2	2	2	2	2	3	2	3	2	2	2	2	2	1
473	163	男	人文社科类（教育学、文学、管理学、心理学、艺术学等）	大一	农村	4	4	3	2	2	2	2	2	2	3	4	3	3	4	3	3	3	4	3	3	4	3	3	3	4	3	3	3	2	3	4	3	3	4	3	3	2	3	2	3	2	3	2	2
474	153	女	理工类（工学、物理学、医学、化学、数学、农学等）	大一	城市	1	4	2	3	3	3	3	3	3	3	3	3	3	3	3	3	3	3	3	3	3	3	3	3	3	3	3	3	3	3	3	3	3	3	3	2	2	2	2	2	2	2	2	2
475	179	男	人文社科类（教育学、文学、管理学、心理学、艺术学等）	大一	农村	4	5	3	3	2	2	2	3	4	2	2	2	2	3	2	3	2	4	4	4	2	4	4	4	4	4	2	3	3	3	4	3	3	3	3	3	2	2	3	3	3	3	3	3
476	159	女	理工类（工学、物理学、医学、化学、数学、农学等）	大一	农村	4	3	3	1	1	1	1	1	1	1	2	1	1	2	2	1	1	1	1	3	2	1	1	5	5	5	5	4	4	4	4	4	4	4	4	3	2	2	3	3	3	3	3	3
477	153	男	理工类（工学、物理学、医学、化学、数学、农学等）	大一	农村	3	3	3	4	2	2	2	2	2	4	4	3	3	3	3	3	3	3	3	3	3	3	3	3	3	3	3	3	3	3	3	3	3	3	3	2	2	2	2	2	2	2	2	2
478	161	女	理工类（工学、物理学、医学、化学、数学、农学等）	大一	农村	3	4	2	2	2	3	3	2	3	3	3	3	3	2	2	3	3	3	3	3	3	3	3	4	4	4	4	4	4	4	4	4	4	4	4	2	2	1	2	2	2	2	2	2
479	152	女	理工类（工学、物理学、医学、化学、数学、农学等）	大二	农村	2	2	2	3	3	3	3	3	3	3	3	3	3	3	3	3	3	3	3	3	3	3	3	3	3	3	3	3	3	3	3	3	3	3	3	2	2	2	2	2	2	2	2	2
480	158	男	艺体类	大一	城市	2	2	2	1	1	1	1	1	1	1	1	1	1	1	1	1	1	1	1	1	1	1	1	4	4	4	4	5	5	4	4	4	4	4	5	4	2	3	3	4	3	4	3	3
481	155	男	理工类（工学、物理学、医学、化学、数学、农学等）	大一	农村	3	3	3	3	3	3	3	3	3	3	3	3	3	3	3	3	3	3	3	3	3	3	3	3	3	3	3	3	3	3	3	3	3	3	3	2	2	2	2	2	2	2	2	2
482	140	女	理工类（工学、物理学、医学、化学、数学、农学等）	大一	城市	1	4	4	2	2	2	2	2	2	1	2	2	2	2	2	2	2	2	2	3	1	2	2	4	4	4	4	3	2	3	3	2	2	2	3	3	3	2	3	3	3	2	3	3
483	167	男	理工类（工学、物理学、医学、化学、数学、农学等）	大二	农村	4	3	2	2	1	1	1	1	2	1	1	2	2	1	1	2	1	5	3	4	2	5	2	4	4	4	4	4	4	4	4	4	4	4	4	3	3	3	3	3	3	3	3	1
484	154	男	理工类（工学、物理学、医学、化学、数学、农学等）	大二	农村	2	4	4	5	1	1	1	1	1	1	1	1	1	1	1	1	1	1	5	5	5	1	1	1	1	1	1	1	1	1	1	1	1	1	1	4	0	4	4	4	4	4	4	4
485	158	女	人文社科类（教育学、文学、管理学、心理学、艺术学等）	大一	农村	4	2	3	1	1	1	1	1	2	1	3	1	1	4	1	3	1	1	3	3	1	1	2	5	5	5	5	4	2	2	3	1	1	3	3	4	4	3	3	4	4	2	4	4
486	122	男	理工类（工学、物理学、医学、化学、数学、农学等）	大二	农村	1	2	3	1	2	1	2	1	1	1	3	1	1	2	3	1	1	1	1	3	2	1	1	3	3	3	3	3	3	3	3	3	3	3	3	2	2	2	2	2	2	2	2	2
487	157	男	艺体类	大二	农村	3	5	3	3	3	3	3	3	3	3	3	3	3	3	3	3	3	3	3	3	3	3	3	3	3	3	3	3	3	3	3	3	3	3	3	2	2	2	2	2	2	2	2	2
488	81	男	理工类（工学、物理学、医学、化学、数学、农学等）	大一	农村	3	5	5	5	1	1	1	5	5	1	1	5	5	1	1	1	1	5	5	1	1	5	5	1	1	1	1	1	1	1	1	1	1	1	1	0	0	0	0	0	0	0	0	0
489	164	女	理工类（工学、物理学、医学、化学、数学、农学等）	大二	农村	2	2	2	1	3	3	3	2	2	4	4	2	2	4	4	4	4	2	2	4	4	2	2	4	4	4	4	4	4	4	4	4	4	4	4	2	2	2	2	2	2	2	2	2
490	150	男	理工类（工学、物理学、医学、化学、数学、农学等）	大二	农村	2	3	3	5	1	1	1	2	2	4	4	2	2	4	4	1	1	5	5	1	1	5	5	1	1	1	1	1	1	1	1	1	1	1	1	3	2	3	3	3	3	3	3	3
491	171	女	人文社科类（教育学、文学、管理学、心理学、艺术学等）	大一	农村	1	2	3	2	3	2	2	2	2	2	4	2	2	2	4	2	2	2	2	2	2	2	2	4	4	4	4	4	4	4	4	4	4	4	4	3	3	2	3	3	3	3	3	3
492	155	男	理工类（工学、物理学、医学、化学、数学、农学等）	大一	农村	3	3	3	3	3	3	3	3	3	3	3	3	3	3	3	3	3	3	3	3	3	3	3	3	3	3	3	3	3	3	3	3	3	3	3	2	2	2	2	2	2	2	2	2
493	177	男	艺体类	大二	农村	4	4	3	5	2	2	2	2	4	1	2	3	2	2	1	3	1	2	3	2	2	2	2	5	5	5	4	3	3	3	4	3	3	3	4	4	2	2	2	4	4	4	3	3
494	183	女	理工类（工学、物理学、医学、化学、数学、农学等）	大一	农村	1	1	2	3	3	2	3	4	4	3	3	2	2	2	2	2	2	4	4	2	2	4	4	4	4	4	4	4	4	4	4	4	4	4	4	3	2	3	3	3	3	3	3	3
495	170	男	艺体类	大二	农村	2	2	3	4	5	4	5	4	5	2	4	4	2	4	5	5	5	4	4	5	4	4	4	2	4	4	2	1	1	2	2	3	3	3	3	2	2	2	2	2	2	2	2	2
496	78	男	理工类（工学、物理学、医学、化学、数学、农学等）	大一	农村	4	3	3	5	1	1	1	5	5	1	1	5	5	1	1	1	1	5	5	1	1	5	5	1	1	1	1	1	1	1	1	1	1	1	1	0	0	0	0	0	0	0	0	0
497	172	男	艺体类	大二	农村	4	5	2	1	3	3	2	3	3	3	3	4	2	3	3	3	2	2	1	4	2	3	1	5	5	5	3	5	5	5	5	4	4	4	4	3	0	0	1	2	2	2	3	3
498	173	女	理工类（工学、物理学、医学、化学、数学、农学等）	大一	农村	3	4	3	2	3	3	3	1	1	3	3	1	1	3	2	3	3	3	3	3	3	3	3	5	5	5	5	3	3	3	3	3	3	3	3	2	2	2	2	2	2	2	2	2
499	151	男	理工类（工学、物理学、医学、化学、数学、农学等）	大一	农村	2	4	3	5	1	1	1	5	5	1	1	5	5	1	1	1	1	5	5	1	1	5	5	3	3	3	3	3	3	3	3	3	3	3	3	2	2	2	2	2	2	2	2	2
500	153	男	理工类（工学、物理学、医学、化学、数学、农学等）	大一	城市	3	2	2	3	3	3	3	3	3	3	3	3	3	3	3	3	3	3	3	3	3	3	3	3	3	3	3	3	3	3	3	3	3	3	3	2	2	2	2	2	2	2	2	2
501	190	男	理工类（工学、物理学、医学、化学、数学、农学等）	大二	农村	3	5	3	1	1	1	1	1	1	1	3	1	1	1	1	5	1	1	1	2	1	1	1	5	5	5	5	5	5	5	5	5	5	5	5	4	0	4	4	4	4	4	4	4
502	152	男	理工类（工学、物理学、医学、化学、数学、农学等）	大二	农村	4	3	2	2	3	2	2	3	3	3	3	3	3	3	3	3	3	3	3	3	3	3	3	3	3	3	3	3	3	3	3	3	3	3	3	2	2	2	2	2	2	2	2	2
503	190	女	人文社科类（教育学、文学、管理学、心理学、艺术学等）	大一	农村	3	5	3	5	1	1	1	5	5	1	1	5	5	1	1	1	1	5	5	1	1	5	5	4	4	4	4	4	4	4	4	4	4	4	4	3	3	3	3	3	3	3	3	3
504	137	男	理工类（工学、物理学、医学、化学、数学、农学等）	大一	农村	4	5	3	1	1	1	1	1	1	1	3	1	1	1	3	4	3	1	3	3	3	3	3	3	3	3	3	3	3	3	3	3	3	3	3	2	2	2	2	2	2	2	2	2
505	172	女	理工类（工学、物理学、医学、化学、数学、农学等）	大二	农村	1	2	4	2	2	2	2	2	2	2	2	2	2	2	2	2	2	4	2	2	2	2	2	4	4	4	4	4	4	4	4	4	4	4	4	3	3	3	3	3	3	3	3	3
506	164	女	人文社科类（教育学、文学、管理学、心理学、艺术学等）	大一	农村	1	2	2	2	2	4	2	2	3	2	2	2	3	2	2	3	2	2	3	2	2	3	2	3	4	4	3	3	4	3	4	3	3	2	4	3	2	3	3	3	4	4	3	3
507	171	女	艺体类	大一	农村	1	2	3	2	5	3	4	3	3	3	3	1	3	3	3	4	4	3	3	3	3	3	3	4	4	4	4	3	3	3	3	2	2	2	2	2	1	2	3	2	2	2	2	3
508	211	男	理工类（工学、物理学、医学、化学、数学、农学等）	大二	农村	1	1	1	1	1	1	1	1	1	1	5	1	1	1	1	5	5	5	5	5	5	1	1	5	5	5	5	5	5	5	5	5	5	5	5	4	4	4	4	4	4	4	4	4
509	157	男	人文社科类（教育学、文学、管理学、心理学、艺术学等）	大二	城市	4	1	3	3	3	3	4	4	4	3	3	2	3	4	3	3	4	3	4	5	2	3	3	4	4	3	2	2	2	3	3	3	2	3	3	3	2	3	2	2	1	1	2	3
510	170	男	理工类（工学、物理学、医学、化学、数学、农学等）	大二	农村	3	3	3	2	2	1	1	2	2	1	2	2	2	1	1	2	1	4	3	1	1	3	3	4	4	4	4	4	4	4	4	4	4	4	4	3	3	3	3	3	3	3	3	2
511	193	女	人文社科类（教育学、文学、管理学、心理学、艺术学等）	大一	农村	1	2	3	4	1	1	1	2	2	2	2	3	3	1	1	1	1	4	2	5	1	1	1	5	5	5	5	5	5	5	5	5	5	5	5	4	1	1	2	4	4	4	4	4
512	149	男	理工类（工学、物理学、医学、化学、数学、农学等）	大一	城市	1	1	1	3	3	3	3	3	3	3	3	3	3	3	3	3	3	3	3	3	3	3	3	3	3	3	3	3	3	3	3	3	3	3	3	2	2	2	2	2	2	2	2	2
513	210	男	艺体类	大一	农村	3	5	3	4	1	1	1	1	3	1	3	5	5	1	1	1	1	1	5	1	1	1	1	5	5	5	5	5	5	5	5	5	5	5	5	4	4	4	4	4	4	4	4	4
514	201	女	艺体类	大二	农村	2	3	3	1	2	1	2	1	3	2	2	3	2	2	1	2	1	2	1	3	2	2	2	4	4	4	4	5	5	5	5	5	5	5	5	4	4	4	4	4	4	4	4	4
515	145	男	理工类（工学、物理学、医学、化学、数学、农学等）	大二	农村	1	4	3	2	1	1	1	2	2	3	3	3	3	3	3	3	3	3	3	3	3	3	3	3	3	3	3	3	3	3	3	3	3	3	3	3	1	2	2	2	2	2	2	2
516	137	男	理工类（工学、物理学、医学、化学、数学、农学等）	大二	农村	1	2	2	2	2	2	2	2	2	2	2	2	2	2	2	2	2	2	2	2	2	2	4	4	4	4	4	3	3	3	3	3	3	3	3	2	2	2	2	2	2	2	2	2
517	156	男	理工类（工学、物理学、医学、化学、数学、农学等）	大二	农村	4	2	4	3	3	3	3	3	3	3	3	3	3	3	3	3	3	3	3	3	3	3	3	3	3	3	3	3	3	3	3	3	3	3	3	2	2	2	2	2	2	2	2	2
518	156	男	人文社科类（教育学、文学、管理学、心理学、艺术学等）	大一	农村	4	4	2	3	3	3	3	3	3	3	3	3	3	3	3	3	3	3	3	3	3	3	3	3	3	3	3	3	3	3	3	3	3	3	3	2	2	2	2	2	2	2	2	2
519	147	女	理工类（工学、物理学、医学、化学、数学、农学等）	大二	城市	1	1	2	2	3	3	3	2	3	3	3	2	3	3	3	3	3	3	3	3	3	3	3	3	3	3	3	3	3	3	3	3	3	3	3	2	2	2	2	2	2	2	2	2
520	167	男	理工类（工学、物理学、医学、化学、数学、农学等）	大二	农村	4	5	3	2	1	4	1	2	2	1	1	1	2	1	1	1	1	3	2	1	1	2	2	4	4	5	4	4	4	4	4	4	4	4	4	3	2	3	3	3	3	3	3	2
521	173	女	艺体类	大一	城市	3	5	2	2	2	2	2	2	2	2	2	2	2	2	2	2	2	3	2	2	2	2	2	4	4	4	4	3	4	4	4	4	4	4	4	3	3	3	3	3	3	3	3	3
522	154	男	人文社科类（教育学、文学、管理学、心理学、艺术学等）	大二	农村	4	3	1	3	3	3	3	3	3	3	3	3	3	3	3	3	3	3	3	3	3	3	3	3	3	3	3	3	3	3	3	3	3	3	3	2	2	2	2	2	2	2	2	2
523	144	男	人文社科类（教育学、文学、管理学、心理学、艺术学等）	大二	农村	1	1	1	2	3	2	2	3	4	2	3	3	3	2	2	2	2	3	3	3	2	2	2	3	4	4	3	3	3	3	3	3	2	3	3	3	1	2	2	2	2	2	2	3
524	181	男	艺体类	大一	城市	3	2	4	3	4	4	4	4	3	4	4	2	3	4	4	4	4	4	4	3	4	3	3	3	3	3	2	4	3	3	3	3	4	3	4	2	3	2	2	2	3	2	2	3
525	173	男	理工类（工学、物理学、医学、化学、数学、农学等）	大二	农村	4	3	2	2	1	1	1	3	3	1	1	3	3	1	3	3	3	3	3	1	3	3	3	4	4	4	4	2	4	4	4	4	4	4	4	3	2	2	3	3	3	3	3	3
526	158	男	理工类（工学、物理学、医学、化学、数学、农学等）	大二	城市	4	5	5	2	3	3	3	2	3	3	3	3	3	3	3	3	3	3	3	3	3	3	3	3	3	3	3	3	3	3	3	3	3	3	3	2	2	2	2	2	2	2	2	2
527	226	男	人文社科类（教育学、文学、管理学、心理学、艺术学等）	大一	农村	5	5	4	1	1	1	1	5	5	1	1	1	1	5	5	5	5	1	1	5	5	1	1	5	5	5	5	5	5	5	5	5	5	5	5	4	4	4	4	4	4	4	4	4
528	164	男	理工类（工学、物理学、医学、化学、数学、农学等）	大二	农村	4	5	3	2	1	1	1	2	2	1	1	2	2	1	1	1	1	2	2	1	1	2	2	4	4	4	4	4	4	4	4	4	4	4	4	3	3	3	3	3	3	3	3	3
529	149	女	艺体类	大一	农村	1	1	1	3	3	3	3	3	3	3	3	3	3	3	3	3	3	3	3	3	3	3	3	3	3	3	3	3	3	3	3	3	3	3	3	2	2	2	2	2	2	2	2	2
530	140	女	理工类（工学、物理学、医学、化学、数学、农学等）	大一	农村	2	4	2	1	1	1	1	1	1	1	3	3	3	3	3	3	3	3	3	3	3	3	3	3	3	3	3	3	3	3	3	3	3	3	3	2	2	2	2	2	2	2	2	2
531	150	女	理工类（工学、物理学、医学、化学、数学、农学等）	大二	农村	1	3	3	1	1	1	1	1	2	1	2	2	2	2	1	1	1	2	1	4	2	2	1	4	4	5	4	3	3	4	3	3	2	3	5	4	3	2	3	3	3	2	2	4
532	133	男	理工类（工学、物理学、医学、化学、数学、农学等）	大二	农村	2	3	3	4	2	2	2	4	3	3	2	3	3	3	2	2	3	4	3	2	3	3	4	3	2	3	2	3	2	3	2	2	3	3	2	2	1	2	1	1	2	1	2	2
533	192	男	艺体类	大一	农村	4	5	4	5	1	1	1	1	1	5	5	1	1	5	5	5	5	1	1	5	5	1	1	4	4	4	4	4	4	4	4	4	4	4	4	3	3	3	3	3	3	3	3	3
534	151	男	理工类（工学、物理学、医学、化学、数学、农学等）	大二	农村	2	3	5	4	2	2	2	2	2	2	3	3	3	3	3	3	3	3	3	3	3	3	3	3	3	3	3	3	3	3	3	3	3	3	3	2	2	2	2	2	2	2	2	2
535	149	女	理工类（工学、物理学、医学、化学、数学、农学等）	大二	农村	1	1	1	3	3	3	3	3	3	3	3	3	3	3	3	3	3	3	3	3	3	3	3	3	3	3	3	3	3	3	3	3	3	3	3	2	2	2	2	2	2	2	2	2
536	156	男	理工类（工学、物理学、医学、化学、数学、农学等）	大二	农村	2	3	5	3	3	3	3	3	3	3	3	3	3	3	3	3	3	3	3	3	3	3	3	3	3	3	3	3	3	3	3	3	3	3	3	2	2	2	2	2	2	2	2	2
537	140	女	理工类（工学、物理学、医学、化学、数学、农学等）	大二	农村	3	2	2	3	2	2	2	2	2	2	2	3	3	2	2	2	2	2	2	2	2	2	2	4	4	4	4	3	3	3	3	3	3	3	3	2	2	2	2	2	2	2	2	2
538	154	女	艺体类	大一	农村	1	4	3	3	3	3	3	3	3	3	3	3	3	3	3	3	3	3	3	3	3	3	3	3	3	3	3	3	3	3	3	3	3	3	3	2	2	2	2	2	2	2	2	2
539	195	女	理工类（工学、物理学、医学、化学、数学、农学等）	大一	农村	2	2	3	5	1	5	1	1	1	1	5	1	1	1	1	1	5	1	1	1	1	1	1	5	5	5	5	1	5	5	5	5	5	5	5	4	4	4	4	4	4	4	4	4
540	168	女	理工类（工学、物理学、医学、化学、数学、农学等）	大一	农村	3	4	3	1	2	2	2	2	2	2	3	2	2	2	2	2	2	2	3	3	2	3	3	4	4	4	4	4	4	4	4	4	4	4	4	3	2	2	3	3	3	3	3	3
541	148	女	人文社科类（教育学、文学、管理学、心理学、艺术学等）	大二	农村	2	3	2	2	2	5	1	1	2	3	3	3	3	3	3	3	3	3	3	3	3	3	3	3	3	3	3	3	3	3	3	3	3	3	3	2	2	2	2	2	2	2	2	2
542	145	女	理工类（工学、物理学、医学、化学、数学、农学等）	大二	农村	2	5	3	5	1	1	1	1	2	1	1	3	3	3	3	3	3	3	3	3	3	3	3	3	3	3	3	3	3	3	3	3	3	3	3	2	2	2	2	2	2	2	2	2
543	172	女	理工类（工学、物理学、医学、化学、数学、农学等）	大一	城市	2	2	2	1	1	1	1	1	1	1	4	1	1	1	1	1	1	1	1	1	3	3	3	3	3	3	3	3	3	1	5	1	5	2	5	4	4	4	4	4	4	4	4	4
544	216	女	艺体类	大一	农村	2	3	2	1	1	1	1	1	1	5	5	1	1	5	5	5	5	1	1	2	2	4	3	5	5	5	5	5	5	5	5	5	5	5	5	4	4	4	4	4	4	4	4	4
545	130	女	理工类（工学、物理学、医学、化学、数学、农学等）	大二	农村	1	3	2	1	1	1	1	1	2	2	2	2	2	2	1	1	2	3	2	3	3	3	3	3	3	3	3	3	3	3	3	3	3	3	3	2	2	2	2	2	2	2	2	2
546	159	女	理工类（工学、物理学、医学、化学、数学、农学等）	大一	城市	3	3	3	1	1	1	1	1	1	1	1	3	2	1	1	2	3	1	1	1	1	1	2	5	5	5	5	3	5	4	4	3	2	3	3	2	0	2	4	4	3	4	3	4
547	153	女	人文社科类（教育学、文学、管理学、心理学、艺术学等）	大一	农村	3	3	3	2	3	3	3	2	3	3	3	3	3	3	3	3	3	3	3	3	3	3	3	3	3	3	3	3	3	3	3	3	3	3	3	2	2	2	2	2	2	2	2	2
548	156	女	人文社科类（教育学、文学、管理学、心理学、艺术学等）	大二	农村	2	5	3	3	3	3	3	3	3	3	3	2	2	4	4	3	3	3	3	3	3	3	3	3	3	3	3	3	3	3	3	3	3	3	3	2	2	2	2	2	2	2	2	2
549	180	女	人文社科类（教育学、文学、管理学、心理学、艺术学等）	大二	农村	3	5	3	1	1	1	1	1	1	1	1	1	1	2	2	2	2	4	4	2	2	4	4	5	5	5	5	5	5	5	5	4	4	4	4	3	3	3	3	3	3	3	3	3
550	166	男	人文社科类（教育学、文学、管理学、心理学、艺术学等）	大二	农村	1	1	1	3	2	2	3	4	2	4	4	2	2	4	4	4	4	2	2	3	3	3	3	3	3	3	3	3	3	3	3	4	4	4	4	3	3	3	3	3	3	3	3	3
551	216	女	理工类（工学、物理学、医学、化学、数学、农学等）	大一	农村	1	4	3	5	1	1	1	5	5	1	1	5	5	1	1	1	1	5	5	1	1	1	1	5	5	5	5	5	5	5	5	5	5	5	5	4	4	4	4	4	4	4	4	4
552	159	男	艺体类	大一	城市	1	1	2	4	3	2	4	3	2	4	3	3	3	3	3	2	4	4	5	4	2	3	4	3	3	3	3	4	2	4	3	3	3	4	4	2	3	2	1	3	3	1	2	2
553	139	女	人文社科类（教育学、文学、管理学、心理学、艺术学等）	大二	农村	1	2	3	5	1	2	2	2	2	2	2	2	2	2	2	2	2	2	3	3	2	2	2	3	3	3	3	3	3	3	3	3	3	3	3	2	2	2	2	2	2	2	2	2
554	172	男	理工类（工学、物理学、医学、化学、数学、农学等）	大一	城市	4	5	2	3	1	5	3	3	4	1	5	3	1	1	1	2	3	1	2	2	1	2	1	3	3	3	3	4	2	4	5	3	1	5	3	3	3	4	4	4	2	3	3	3
555	116	女	理工类（工学、物理学、医学、化学、数学、农学等）	大一	农村	2	4	3	4	2	2	2	4	4	2	2	4	4	2	2	2	2	4	4	2	2	4	4	2	2	2	2	2	2	2	2	2	2	2	2	1	1	1	1	1	1	1	1	1
556	232	男	理工类（工学、物理学、医学、化学、数学、农学等）	大一	农村	2	3	3	1	5	5	5	1	1	5	5	1	1	5	5	5	5	1	1	5	5	1	1	5	5	5	5	5	5	5	5	5	5	5	5	4	4	4	4	4	4	4	4	4
557	152	男	理工类（工学、物理学、医学、化学、数学、农学等）	大一	农村	1	3	2	3	3	3	3	3	3	3	3	3	3	3	3	3	3	3	3	3	3	3	3	3	3	3	3	3	3	3	3	3	3	3	3	2	2	2	2	2	2	2	2	2
558	180	男	理工类（工学、物理学、医学、化学、数学、农学等）	大二	农村	3	5	5	1	1	1	1	1	1	1	1	1	1	1	1	1	1	1	1	1	1	1	1	5	5	5	5	5	5	5	5	5	5	5	5	4	1	4	4	4	4	4	4	4
559	79	男	人文社科类（教育学、文学、管理学、心理学、艺术学等）	大二	城市	1	5	5	5	1	1	1	5	5	1	1	5	5	1	1	1	1	5	5	1	1	5	5	1	1	1	1	1	1	1	1	1	1	1	1	0	0	0	0	0	0	0	0	0
560	155	女	理工类（工学、物理学、医学、化学、数学、农学等）	大二	农村	3	4	2	3	3	3	3	3	3	3	3	3	3	3	3	3	3	3	3	3	3	3	3	3	3	3	3	3	3	3	3	3	3	3	3	2	2	2	2	2	2	2	2	2
561	156	女	理工类（工学、物理学、医学、化学、数学、农学等）	大二	城市	1	3	3	1	3	2	2	3	2	3	2	3	3	3	3	3	3	3	3	2	3	3	3	4	4	4	4	3	3	3	3	3	2	3	3	3	2	2	2	2	3	2	2	4
562	168	女	理工类（工学、物理学、医学、化学、数学、农学等）	大一	城市	2	3	2	1	2	2	2	2	3	2	2	2	2	1	2	3	3	3	4	3	3	2	4	4	5	5	4	4	3	4	4	4	3	3	4	2	1	3	2	3	3	3	2	3
563	187	女	理工类（工学、物理学、医学、化学、数学、农学等）	大一	城市	1	3	3	1	1	1	1	1	2	1	2	2	1	1	1	1	1	1	1	2	2	1	1	5	5	5	5	5	5	5	5	5	5	5	5	4	1	3	3	4	4	4	4	4
564	135	女	艺体类	大一	农村	2	1	2	3	3	3	3	2	3	2	3	3	3	3	3	3	3	4	4	3	3	3	3	3	3	3	3	2	2	3	3	2	2	2	2	2	2	1	1	2	2	2	2	2
565	144	女	艺体类	大一	农村	3	4	2	2	2	3	3	2	2	3	4	2	2	2	2	3	3	3	4	4	2	2	3	3	3	3	3	3	3	3	3	3	3	3	3	2	2	2	2	2	2	2	2	2
566	154	女	理工类（工学、物理学、医学、化学、数学、农学等）	大二	城市	1	3	2	2	2	4	3	2	2	2	2	2	3	2	2	2	2	3	3	3	2	2	2	4	4	4	3	3	3	3	3	2	3	3	3	3	3	2	3	3	3	2	2	3
567	149	女	人文社科类（教育学、文学、管理学、心理学、艺术学等）	大二	城市	1	1	1	3	3	3	3	3	3	3	3	3	3	3	3	3	3	3	3	3	3	3	3	3	3	3	3	3	3	3	3	3	3	3	3	2	2	2	2	2	2	2	2	2
568	150	女	理工类（工学、物理学、医学、化学、数学、农学等）	大一	城市	1	2	1	3	3	3	3	3	3	3	3	3	3	3	3	3	3	3	3	3	3	3	3	3	3	3	3	3	3	3	3	3	3	3	3	2	2	2	2	2	2	2	2	2
569	150	男	理工类（工学、物理学、医学、化学、数学、农学等）	大一	城市	4	4	3	1	1	1	1	5	4	2	2	3	3	3	3	3	3	3	3	3	3	3	3	3	3	3	3	3	3	3	3	3	3	3	3	2	2	2	2	2	2	2	2	2
570	207	女	艺体类	大二	农村	1	1	1	3	3	3	3	3	3	3	3	3	3	3	3	3	3	3	5	5	1	5	5	5	5	5	5	5	5	5	5	5	3	3	3	2	2	2	2	2	2	2	2	4
571	201	女	艺体类	大二	农村	3	4	4	1	1	3	2	1	3	1	3	3	2	2	1	3	3	2	3	5	3	3	3	4	4	4	2	4	4	3	4	4	3	4	4	4	4	4	4	4	4	4	4	4
572	144	女	理工类（工学、物理学、医学、化学、数学、农学等）	大一	城市	1	3	3	1	2	1	2	2	2	1	2	4	2	3	1	1	1	5	5	1	1	5	5	1	1	1	1	1	1	1	1	1	1	1	1	4	4	4	3	3	3	3	3	3
573	150	女	艺体类	大二	农村	2	3	2	3	2	2	2	2	3	2	3	3	2	3	2	3	3	3	3	3	3	3	3	4	4	4	4	3	3	3	3	3	3	3	3	2	2	2	2	2	2	2	2	2
574	207	男	理工类（工学、物理学、医学、化学、数学、农学等）	大一	农村	3	5	3	1	1	3	1	1	1	1	5	2	1	1	5	1	1	1	2	5	1	1	3	5	5	5	5	3	5	5	5	5	5	5	5	4	4	4	4	4	4	4	4	4
575	172	男	理工类（工学、物理学、医学、化学、数学、农学等）	大一	农村	3	3	3	2	2	2	3	2	2	2	2	2	2	2	2	3	2	2	3	2	2	2	2	4	4	4	4	3	4	4	4	4	4	4	4	3	2	2	3	3	3	3	3	3
576	177	男	人文社科类（教育学、文学、管理学、心理学、艺术学等）	大二	农村	4	2	3	2	2	4	2	2	2	2	2	2	2	2	2	2	2	4	4	2	2	4	2	3	3	4	4	4	4	4	4	4	4	4	4	3	2	3	3	3	3	3	3	3
577	154	男	艺体类	大一	农村	4	3	3	3	5	3	5	3	4	3	4	1	4	5	2	3	3	4	4	5	3	3	3	4	4	4	3	2	2	2	2	2	2	1	2	2	1	1	1	1	1	2	1	2
578	142	女	人文社科类（教育学、文学、管理学、心理学、艺术学等）	大一	农村	2	3	1	2	2	2	2	2	2	2	2	3	2	1	2	2	2	2	4	3	3	2	4	4	4	4	4	2	3	3	3	3	2	3	2	3	2	2	2	2	3	2	2	3
579	149	女	艺体类	大一	农村	3	4	3	2	2	2	2	2	2	2	3	3	3	3	3	3	3	3	3	3	3	3	3	3	3	3	3	3	3	3	3	3	3	3	3	2	2	2	2	2	2	2	2	2
580	172	男	理工类（工学、物理学、医学、化学、数学、农学等）	大二	农村	2	3	1	5	1	1	1	5	5	1	1	5	5	1	1	1	1	5	5	1	1	5	5	5	5	5	5	5	5	5	5	5	5	5	5	2	2	2	2	2	2	2	2	2
581	183	女	理工类（工学、物理学、医学、化学、数学、农学等）	大二	农村	2	3	3	3	3	3	3	1	1	3	3	3	3	3	3	3	3	3	3	3	3	3	3	4	4	4	4	3	3	3	3	4	4	4	4	3	3	3	3	3	3	3	3	3
582	211	男	理工类（工学、物理学、医学、化学、数学、农学等）	大一	农村	3	5	3	5	1	1	1	1	2	2	3	1	1	1	1	4	1	1	2	3	3	3	3	5	5	5	5	5	5	5	5	5	5	5	5	4	4	4	4	4	4	4	4	4
583	200	女	理工类（工学、物理学、医学、化学、数学、农学等）	大二	农村	1	4	3	5	1	1	1	1	1	2	2	1	1	2	2	5	5	1	1	3	3	3	3	5	5	5	5	5	5	5	5	5	5	5	3	4	4	4	4	4	4	4	3	4
584	157	女	理工类（工学、物理学、医学、化学、数学、农学等）	大二	农村	1	2	2	2	2	2	1	3	4	3	3	3	3	2	3	2	2	3	4	4	2	3	4	4	4	4	4	4	3	4	4	2	2	3	4	3	1	2	1	3	1	2	2	3
585	155	女	理工类（工学、物理学、医学、化学、数学、农学等）	大一	农村	3	3	2	2	1	1	1	2	2	1	1	2	2	1	1	1	1	2	2	3	1	2	2	4	4	4	3	4	4	4	4	3	4	4	4	3	3	3	3	3	3	3	3	3
586	179	男	理工类（工学、物理学、医学、化学、数学、农学等）	大一	城市	3	4	2	1	1	1	1	1	3	1	1	3	3	1	1	1	1	5	4	2	1	5	4	5	5	5	5	3	3	3	5	5	1	2	1	4	2	3	3	3	3	3	3	3
587	169	女	理工类（工学、物理学、医学、化学、数学、农学等）	大二	农村	4	4	5	2	4	2	4	2	2	3	4	3	4	4	3	3	3	3	2	4	2	2	3	4	2	4	2	4	5	4	3	2	4	4	3	3	2	1	3	3	1	3	2	3
588	139	女	理工类（工学、物理学、医学、化学、数学、农学等）	大二	农村	1	2	2	2	2	2	2	2	2	2	2	3	3	2	2	2	2	4	4	2	2	3	3	3	3	3	3	3	3	3	3	3	3	3	3	2	2	2	2	2	2	2	2	2
589	210	女	人文社科类（教育学、文学、管理学、心理学、艺术学等）	大一	农村	3	5	3	1	2	2	3	1	1	2	3	1	1	2	2	2	2	1	3	4	3	1	2	5	5	5	5	5	5	5	5	5	5	5	5	4	4	4	4	4	4	4	4	4
590	147	女	艺体类	大一	农村	1	3	3	1	1	4	3	3	3	3	3	3	2	2	2	3	3	3	3	3	3	3	3	3	3	3	3	3	3	3	3	3	3	3	3	2	2	2	2	2	2	2	2	2
591	155	女	理工类（工学、物理学、医学、化学、数学、农学等）	大一	城市	2	2	2	2	2	2	2	2	2	2	2	4	2	2	2	2	2	2	2	3	3	2	2	4	4	4	4	3	3	3	3	4	3	3	3	3	3	2	3	3	3	2	2	3
592	229	女	人文社科类（教育学、文学、管理学、心理学、艺术学等）	大一	城市	1	5	1	1	5	5	5	1	1	5	5	1	1	5	5	5	5	1	1	5	5	1	1	5	5	5	5	5	5	5	5	5	5	5	5	4	4	4	4	4	4	4	4	4
593	155	女	艺体类	大一	农村	1	3	2	2	2	1	1	1	3	2	2	2	2	4	4	4	4	2	2	2	2	2	2	3	3	4	3	4	3	3	4	4	3	4	4	3	2	2	3	3	2	2	3	2
594	220	男	理工类（工学、物理学、医学、化学、数学、农学等）	大一	城市	3	5	4	1	1	1	1	1	1	1	5	1	1	5	5	5	5	1	1	5	5	1	1	5	5	5	5	5	5	5	5	5	5	5	5	4	4	4	4	4	4	4	4	4
595	166	男	艺体类	大一	农村	2	3	3	3	3	4	5	4	4	4	4	2	2	4	4	4	4	4	2	3	4	3	3	3	3	3	3	5	3	3	3	3	3	3	3	2	2	2	2	2	1	3	2	2
596	169	女	人文社科类（教育学、文学、管理学、心理学、艺术学等）	大一	农村	4	3	2	1	2	1	2	2	3	2	2	2	2	2	2	2	2	2	2	3	2	2	2	4	4	4	4	4	4	4	4	4	4	4	4	3	1	2	3	3	3	3	3	3
597	191	女	人文社科类（教育学、文学、管理学、心理学、艺术学等）	大二	农村	3	2	3	1	2	2	2	1	1	2	3	1	2	2	2	2	2	4	4	3	3	3	3	3	4	4	5	3	4	2	4	4	4	4	4	4	4	3	3	3	3	3	3	3
598	162	女	艺体类	大二	农村	3	4	3	3	2	2	2	3	2	2	3	3	3	2	3	3	2	3	3	2	3	3	3	4	4	4	3	3	4	4	3	3	3	3	2	2	1	2	3	3	3	2	3	2
599	112	男	理工类（工学、物理学、医学、化学、数学、农学等）	大二	农村	1	2	5	5	1	1	1	5	5	1	1	4	4	2	2	2	2	4	4	2	2	4	4	2	2	2	2	1	2	2	2	2	2	2	2	1	1	1	1	1	1	1	1	1
600	236	男	理工类（工学、物理学、医学、化学、数学、农学等）	大二	农村	4	4	4	1	5	5	5	1	1	5	5	1	1	5	5	5	5	1	1	5	5	1	1	5	5	5	5	5	5	5	5	5	5	5	5	4	4	4	4	4	4	4	4	4
601	154	男	理工类（工学、物理学、医学、化学、数学、农学等）	大一	农村	2	4	2	2	2	3	2	2	2	2	2	2	3	2	2	3	3	4	3	4	2	2	2	3	4	4	3	3	2	4	3	3	2	3	3	3	2	2	2	3	3	2	1	3
602	164	女	人文社科类（教育学、文学、管理学、心理学、艺术学等）	大一	农村	1	5	1	1	1	3	1	1	2	1	3	1	2	1	1	2	2	1	4	2	2	1	4	5	5	5	5	3	4	3	3	3	3	3	3	2	2	2	2	4	4	1	2	4
603	136	女	人文社科类（教育学、文学、管理学、心理学、艺术学等）	大一	农村	3	3	3	1	1	1	2	1	2	2	2	2	2	2	2	2	2	2	3	2	2	2	3	4	4	4	4	2	3	3	3	3	3	3	3	2	2	2	2	2	2	2	2	2
604	153	男	理工类（工学、物理学、医学、化学、数学、农学等）	大一	农村	2	3	2	3	3	3	3	3	3	3	3	3	3	3	3	3	3	3	3	3	3	3	3	3	3	3	3	3	3	3	3	3	3	3	3	2	2	2	2	2	2	2	2	2
605	184	男	理工类（工学、物理学、医学、化学、数学、农学等）	大二	城市	1	1	1	1	2	2	3	1	1	2	2	1	1	2	1	2	2	1	3	2	2	1	1	5	5	5	5	5	5	5	5	5	3	5	3	4	2	4	4	4	4	4	4	4
606	175	女	理工类（工学、物理学、医学、化学、数学、农学等）	大二	农村	2	2	3	2	2	2	3	2	2	2	3	2	2	2	2	3	3	2	2	3	2	2	2	4	4	4	4	4	4	4	4	4	4	4	4	3	3	3	3	3	3	3	3	3
607	137	男	理工类（工学、物理学、医学、化学、数学、农学等）	大一	农村	2	3	4	1	1	1	1	1	1	1	5	1	1	1	1	1	1	1	1	1	3	3	3	3	3	3	3	5	5	3	3	3	3	3	3	2	2	2	2	2	2	2	2	2
608	146	男	理工类（工学、物理学、医学、化学、数学、农学等）	大一	农村	1	1	2	2	1	1	1	2	2	1	1	2	2	2	2	2	2	2	3	2	2	2	2	4	4	4	4	4	3	4	3	4	4	4	3	3	0	2	2	3	3	2	2	3
609	226	男	人文社科类（教育学、文学、管理学、心理学、艺术学等）	大二	农村	1	1	1	1	5	5	5	1	1	5	5	1	1	5	5	5	5	1	1	5	5	1	1	5	5	5	5	5	5	5	5	5	5	5	5	4	4	4	4	4	4	4	4	4
610	154	男	人文社科类（教育学、文学、管理学、心理学、艺术学等）	大一	农村	1	1	2	4	4	3	4	4	3	3	3	3	3	3	3	3	3	3	3	3	3	3	3	3	3	3	3	3	3	3	3	3	3	3	3	2	2	2	2	2	2	2	2	2
611	175	女	理工类（工学、物理学、医学、化学、数学、农学等）	大一	农村	1	4	3	1	1	1	2	1	2	1	3	1	1	5	5	5	5	1	1	5	5	1	1	5	5	5	5	5	3	1	5	1	1	1	1	4	2	2	4	2	4	4	4	4
612	150	女	理工类（工学、物理学、医学、化学、数学、农学等）	大一	农村	2	3	3	5	1	1	1	3	3	3	3	2	2	4	4	5	5	1	1	3	3	3	3	3	3	3	3	3	3	3	3	3	3	3	3	2	2	2	2	2	2	2	2	2
613	150	男	人文社科类（教育学、文学、管理学、心理学、艺术学等）	大一	农村	1	4	2	2	3	3	3	2	2	3	3	3	3	3	3	3	3	3	3	3	3	3	3	3	3	3	3	3	3	3	3	3	3	3	3	2	2	2	2	2	2	2	2	2
614	219	男	理工类（工学、物理学、医学、化学、数学、农学等）	大一	农村	4	3	4	5	1	1	1	5	5	1	1	5	5	1	1	1	1	1	1	5	5	1	1	5	5	5	5	5	5	5	5	5	5	5	5	4	4	4	4	4	4	4	4	4
615	220	男	理工类（工学、物理学、医学、化学、数学、农学等）	大一	农村	4	5	3	1	5	5	1	1	1	5	5	1	1	1	1	5	5	1	1	1	5	1	1	5	5	5	5	5	5	5	5	5	5	5	5	4	4	4	4	4	4	4	4	4
616	146	男	理工类（工学、物理学、医学、化学、数学、农学等）	大一	农村	4	4	3	2	2	2	3	1	1	2	3	1	2	3	3	4	3	2	3	3	3	3	3	3	3	3	3	3	3	3	3	3	3	3	3	2	2	2	2	2	2	2	2	2
617	158	男	理工类（工学、物理学、医学、化学、数学、农学等）	大一	农村	4	5	3	3	3	3	3	3	3	3	3	3	3	3	3	3	3	3	3	3	3	3	3	3	3	3	3	3	3	3	3	3	3	3	3	2	2	2	2	2	2	2	2	2
618	157	男	理工类（工学、物理学、医学、化学、数学、农学等）	大一	农村	3	5	3	3	3	3	3	3	3	3	3	3	3	3	3	3	3	3	3	3	3	3	3	3	3	3	3	3	3	3	3	3	3	3	3	2	2	2	2	2	2	2	2	2
619	189	男	理工类（工学、物理学、医学、化学、数学、农学等）	大一	农村	3	2	2	3	2	2	1	4	4	3	3	3	3	2	2	2	2	4	4	2	2	4	4	3	2	3	4	4	4	4	4	4	5	5	5	3	3	3	3	3	3	3	3	3
620	191	女	理工类（工学、物理学、医学、化学、数学、农学等）	大一	农村	2	3	2	1	1	1	1	1	1	1	1	1	1	1	1	4	1	1	2	1	1	1	1	5	5	5	5	5	5	5	5	5	5	5	5	4	4	4	4	4	4	4	4	4
621	167	女	人文社科类（教育学、文学、管理学、心理学、艺术学等）	大一	农村	2	4	2	1	2	2	2	2	2	2	2	3	2	2	1	3	3	3	3	3	4	2	3	5	5	5	4	3	3	3	4	3	3	4	4	3	3	2	3	3	3	2	2	3
622	150	男	人文社科类（教育学、文学、管理学、心理学、艺术学等）	大一	农村	3	3	2	2	2	3	3	2	2	3	3	3	3	3	3	3	3	3	3	3	3	3	3	3	3	3	3	3	3	3	3	3	3	3	3	2	2	2	2	2	2	2	2	2
623	129	男	人文社科类（教育学、文学、管理学、心理学、艺术学等）	大一	农村	1	3	1	1	1	1	1	1	1	1	1	1	1	1	3	1	1	5	5	3	3	3	3	3	3	3	3	3	3	3	3	3	3	3	3	2	2	2	2	2	2	2	2	2
624	191	女	人文社科类（教育学、文学、管理学、心理学、艺术学等）	大一	农村	2	3	4	1	1	1	1	1	2	1	1	1	1	1	1	5	1	1	1	1	1	1	1	5	5	5	5	5	5	5	5	5	5	5	5	4	2	3	4	4	4	4	4	4
625	145	男	理工类（工学、物理学、医学、化学、数学、农学等）	大一	城市	3	3	2	2	2	2	2	2	3	2	2	2	3	2	3	3	3	3	3	3	3	3	3	3	3	3	3	2	2	3	3	3	3	3	3	2	1	2	2	2	2	2	2	3
626	193	男	人文社科类（教育学、文学、管理学、心理学、艺术学等）	大一	农村	5	5	3	1	1	1	1	1	1	1	1	1	1	1	1	1	1	1	1	1	1	1	1	5	5	5	5	5	5	5	5	5	5	5	5	4	4	4	4	4	4	4	4	4
627	230	男	艺体类	大一	农村	4	5	3	2	4	4	4	2	2	3	3	2	2	3	3	3	3	3	3	3	3	3	3	5	5	5	5	5	5	5	5	5	5	5	5	4	4	4	4	4	4	4	4	4
628	161	女	艺体类	大一	农村	2	3	2	2	1	1	2	1	2	1	3	2	2	2	1	1	1	3	2	3	2	2	2	4	4	4	4	4	4	4	4	4	4	4	4	4	2	2	3	3	3	3	2	3
629	122	女	艺体类	大一	城市	1	2	2	1	2	1	2	1	1	2	3	1	1	2	1	2	2	4	1	1	1	1	1	3	3	3	3	3	3	3	3	3	3	3	3	2	2	2	2	2	2	2	2	2
630	168	女	理工类（工学、物理学、医学、化学、数学、农学等）	大一	城市	2	2	2	2	3	2	2	2	2	2	2	3	3	2	3	3	3	2	3	3	3	2	2	4	4	4	4	3	3	3	4	4	4	3	3	3	3	2	3	3	3	3	2	3
631	202	男	理工类（工学、物理学、医学、化学、数学、农学等）	大一	城市	4	5	3	5	1	1	1	1	3	1	2	1	1	1	1	2	1	1	3	1	1	1	1	5	5	5	5	5	5	5	5	5	5	5	5	4	4	4	4	4	4	4	4	4
632	163	男	理工类（工学、物理学、医学、化学、数学、农学等）	大一	农村	3	2	4	3	3	3	3	3	3	3	3	3	3	3	3	3	3	3	3	3	3	3	3	4	4	4	4	4	4	4	4	3	4	3	3	1	2	2	2	2	2	2	2	2
633	159	女	理工类（工学、物理学、医学、化学、数学、农学等）	大一	农村	4	3	2	5	1	1	1	5	5	1	1	1	1	1	1	1	1	2	2	1	1	2	5	4	4	4	4	2	2	2	4	2	2	2	4	3	3	3	3	3	3	3	3	3
634	215	男	理工类（工学、物理学、医学、化学、数学、农学等）	大一	农村	4	5	3	1	2	2	3	2	1	4	4	1	1	2	4	5	2	1	3	3	3	1	1	5	5	5	5	5	5	5	5	5	5	5	5	4	2	4	4	4	4	4	4	4
635	153	女	人文社科类（教育学、文学、管理学、心理学、艺术学等）	大一	农村	3	4	2	3	2	3	2	3	3	3	3	4	3	3	3	3	3	3	4	3	3	3	3	4	4	4	4	3	3	3	3	3	3	3	2	2	2	1	1	2	2	1	2	3
636	168	男	艺体类	大一	农村	1	1	2	2	2	4	2	2	2	2	2	2	2	2	2	2	2	2	4	2	2	2	2	4	4	4	4	4	4	4	4	4	4	4	4	3	2	3	3	3	3	3	3	3
637	134	女	理工类（工学、物理学、医学、化学、数学、农学等）	大一	农村	4	3	2	1	1	2	2	1	2	1	1	2	2	2	1	1	1	5	5	2	1	2	2	4	4	4	4	3	3	3	3	3	3	3	3	2	1	2	2	2	2	2	2	2
638	168	男	艺体类	大一	城市	3	2	3	5	1	1	1	1	1	2	2	1	1	2	2	2	2	1	2	2	2	1	1	5	5	5	5	4	4	4	4	4	4	4	4	3	3	3	3	3	3	3	3	3
639	227	男	人文社科类（教育学、文学、管理学、心理学、艺术学等）	大一	农村	4	5	3	1	1	3	3	3	3	3	3	1	1	3	4	5	5	1	1	5	3	3	3	5	5	5	5	5	5	5	5	5	5	5	5	4	4	4	4	4	4	4	4	4
640	177	男	艺体类	大一	农村	4	5	3	1	1	1	1	1	1	1	1	1	1	1	1	1	1	1	1	1	1	1	1	5	5	5	5	1	5	5	5	5	1	5	5	4	0	4	4	4	4	4	4	4
641	168	女	理工类（工学、物理学、医学、化学、数学、农学等）	大一	农村	3	5	3	2	3	3	3	3	3	3	3	3	2	3	3	3	3	3	3	4	3	3	3	4	4	4	3	3	3	3	4	3	3	3	3	2	2	2	3	2	3	2	2	3
642	159	女	艺体类	大一	农村	1	5	2	2	2	3	2	2	2	1	3	2	2	2	2	2	2	3	2	2	2	2	2	4	4	4	3	4	4	4	4	3	2	3	3	2	2	2	2	2	2	3	2	3
643	154	女	理工类（工学、物理学、医学、化学、数学、农学等）	大一	城市	1	3	1	2	3	3	3	3	4	3	4	3	4	2	3	4	3	3	4	4	4	3	4	4	4	4	4	3	3	2	2	2	2	2	3	2	2	1	2	2	2	2	2	2
644	158	男	理工类（工学、物理学、医学、化学、数学、农学等）	大一	农村	2	3	3	2	1	1	1	2	3	1	1	2	2	1	1	1	1	5	2	1	1	2	2	4	4	4	4	4	4	4	4	4	4	4	2	3	0	2	3	3	3	3	3	3
645	186	男	理工类（工学、物理学、医学、化学、数学、农学等）	大一	农村	4	4	2	1	1	1	1	1	1	1	1	1	1	1	1	1	1	1	1	1	1	1	1	5	5	5	5	5	5	5	5	5	5	5	5	4	4	4	4	4	4	4	4	4
646	172	男	理工类（工学、物理学、医学、化学、数学、农学等）	大一	农村	4	5	3	2	2	2	2	2	3	2	4	2	2	2	2	3	2	4	3	3	4	3	3	4	4	5	4	4	4	4	4	3	3	4	3	3	3	2	2	2	2	3	3	2
647	158	男	理工类（工学、物理学、医学、化学、数学、农学等）	大一	城市	4	5	3	3	3	3	3	3	3	3	3	3	3	3	3	3	3	3	3	3	3	3	3	3	3	3	3	3	3	3	3	3	3	3	3	2	2	2	2	2	2	2	2	2
648	168	男	理工类（工学、物理学、医学、化学、数学、农学等）	大一	农村	4	3	3	1	1	1	1	1	2	1	2	1	2	1	1	2	1	2	3	2	2	2	2	5	5	5	5	4	4	4	4	4	4	4	4	3	2	3	3	3	3	3	3	3
649	161	女	理工类（工学、物理学、医学、化学、数学、农学等）	大一	城市	1	2	2	4	2	4	2	3	3	2	4	4	4	2	3	3	3	3	4	3	3	3	3	4	4	4	3	4	3	3	3	3	3	3	3	3	2	2	2	3	3	2	2	2
650	165	女	理工类（工学、物理学、医学、化学、数学、农学等）	大二	农村	1	2	2	4	2	2	2	2	2	2	2	2	2	2	2	2	2	2	2	2	2	2	2	4	4	4	2	4	4	4	4	4	4	4	2	3	3	3	3	3	3	3	3	3
651	124	女	理工类（工学、物理学、医学、化学、数学、农学等）	大一	农村	1	4	3	2	1	1	1	2	2	1	1	2	2	1	1	1	1	2	2	1	1	2	2	3	3	3	3	3	3	3	3	3	3	3	3	2	2	2	2	2	2	2	2	2
652	163	男	理工类（工学、物理学、医学、化学、数学、农学等）	大一	农村	2	2	5	2	2	1	2	2	2	2	2	2	2	2	2	2	2	2	2	2	2	2	2	4	4	4	4	4	4	4	4	4	4	4	2	3	3	2	3	3	3	3	3	3
653	157	男	理工类（工学、物理学、医学、化学、数学、农学等）	大一	农村	1	2	4	1	1	1	1	1	1	1	2	1	1	1	1	1	1	2	2	3	1	3	4	5	5	5	5	4	3	3	3	3	3	3	3	4	3	2	3	3	3	3	3	3
654	152	男	理工类（工学、物理学、医学、化学、数学、农学等）	大一	农村	2	3	3	4	2	2	2	3	3	3	3	3	3	3	3	3	3	3	3	3	3	3	3	3	3	3	3	3	3	3	3	3	3	3	3	2	2	2	2	2	2	2	2	2
655	173	女	人文社科类（教育学、文学、管理学、心理学、艺术学等）	大一	农村	2	2	3	3	2	3	3	2	2	2	3	2	2	3	2	3	3	2	2	3	2	3	2	4	4	4	4	4	4	4	4	4	4	4	4	3	2	2	3	3	3	3	3	3
656	166	男	理工类（工学、物理学、医学、化学、数学、农学等）	大一	城市	4	5	2	3	3	3	3	5	3	1	1	3	3	2	3	3	3	3	3	1	1	3	3	3	3	3	3	2	4	4	4	4	4	4	3	2	2	2	2	3	3	2	1	2
657	176	女	艺体类	大一	农村	4	3	3	2	1	1	1	2	2	1	2	3	3	2	2	3	3	3	3	3	2	2	2	4	4	4	4	4	4	4	4	4	4	4	4	3	3	3	3	3	3	3	3	3
658	173	女	人文社科类（教育学、文学、管理学、心理学、艺术学等）	大一	城市	3	4	3	1	2	3	1	2	3	2	3	3	3	2	2	3	1	5	4	2	2	2	3	4	4	3	2	2	3	2	4	3	4	4	4	2	2	2	4	3	3	3	3	3
659	146	女	艺体类	大一	农村	1	2	1	1	1	1	1	1	2	1	2	2	2	2	1	1	1	2	3	3	2	2	2	5	5	5	5	3	3	3	3	3	4	4	3	2	3	3	3	3	3	2	2	3
660	192	男	艺体类	大二	农村	4	5	3	5	1	1	1	5	5	1	1	5	5	1	1	1	1	5	5	1	1	5	5	5	5	5	5	1	1	1	1	1	1	1	1	0	4	4	4	4	4	4	4	4
661	157	男	艺体类	大二	农村	3	2	2	3	2	4	4	4	2	2	3	3	2	2	4	2	4	3	3	4	3	3	4	4	3	4	3	3	4	2	3	4	2	4	4	2	1	1	3	2	1	3	1	3
662	154	男	艺体类	大一	农村	5	2	1	3	3	3	3	3	3	3	3	3	3	3	3	3	3	3	3	3	3	3	3	3	3	3	3	3	3	3	3	3	3	3	3	2	2	2	2	2	2	2	2	2
663	169	女	人文社科类（教育学、文学、管理学、心理学、艺术学等）	大二	城市	2	2	2	2	2	1	1	1	1	2	3	1	1	1	2	1	1	2	1	4	2	2	1	5	5	5	5	5	3	5	4	5	3	5	3	4	3	3	3	3	3	3	2	3
664	169	女	人文社科类（教育学、文学、管理学、心理学、艺术学等）	大一	农村	2	3	3	1	2	2	2	1	1	3	2	2	2	2	1	2	2	2	2	3	2	1	2	5	4	5	4	4	4	4	4	4	4	4	4	4	2	2	3	4	3	3	3	3
665	144	男	理工类（工学、物理学、医学、化学、数学、农学等）	大二	农村	1	3	3	2	2	2	2	2	4	2	3	2	2	2	2	4	2	3	3	3	3	3	3	3	3	3	3	3	3	3	3	3	3	3	3	2	2	2	2	2	2	2	2	2
666	153	女	理工类（工学、物理学、医学、化学、数学、农学等）	大一	农村	2	5	4	3	3	3	3	3	3	3	3	3	3	3	3	3	3	3	3	3	3	3	3	5	5	5	3	1	1	1	3	5	5	5	5	2	0	2	2	2	2	2	2	2
667	149	女	理工类（工学、物理学、医学、化学、数学、农学等）	大二	城市	1	2	2	2	2	3	2	2	2	3	2	2	2	2	2	3	3	2	4	3	2	2	4	5	5	5	5	3	3	3	3	3	3	3	3	3	2	2	2	2	2	2	2	2
668	197	男	理工类（工学、物理学、医学、化学、数学、农学等）	大一	农村	4	4	3	5	1	1	1	1	3	1	3	1	1	1	1	5	1	1	3	1	1	1	1	5	5	5	5	5	5	5	5	5	5	5	5	4	2	3	4	4	4	4	4	4
669	157	女	人文社科类（教育学、文学、管理学、心理学、艺术学等）	大一	农村	4	3	3	2	4	3	3	2	3	3	3	3	3	3	3	3	3	3	3	3	3	3	3	3	3	3	3	3	3	3	3	3	3	3	3	2	2	2	2	3	2	2	2	2
670	165	女	理工类（工学、物理学、医学、化学、数学、农学等）	大二	农村	2	2	1	1	1	1	1	5	3	1	3	1	1	1	1	1	1	3	1	2	2	2	1	5	5	5	5	5	4	5	4	4	3	5	3	4	2	2	3	4	4	2	3	3
671	187	女	人文社科类（教育学、文学、管理学、心理学、艺术学等）	大三	农村	3	2	3	2	1	4	2	2	2	3	4	2	2	1	4	4	3	2	2	1	1	2	2	4	4	4	4	4	4	4	4	4	4	4	4	3	4	4	3	4	3	3	4	3
672	237	男	人文社科类（教育学、文学、管理学、心理学、艺术学等）	大三	农村	4	5	4	1	5	5	5	1	1	5	5	1	1	5	5	4	4	2	2	4	4	2	2	5	5	5	5	5	5	5	5	5	5	5	5	4	4	4	4	4	4	4	4	4
673	121	男	艺体类	大三	农村	4	5	5	4	2	2	2	4	4	2	2	4	4	2	2	2	2	4	4	2	2	4	4	2	2	2	2	2	2	2	2	2	2	2	2	1	1	1	1	1	1	1	1	1
674	160	男	艺体类	大三	农村	4	5	5	3	3	3	3	3	3	3	3	3	3	3	3	3	3	3	3	3	3	3	3	3	3	3	3	3	3	3	3	3	3	3	3	2	2	2	2	2	2	2	2	2
675	147	女	人文社科类（教育学、文学、管理学、心理学、艺术学等）	大一	城市	1	2	2	3	2	3	2	3	3	2	3	3	3	2	3	1	1	5	5	1	1	5	5	3	3	3	3	3	3	3	3	3	3	3	3	2	2	2	2	2	2	2	2	2
676	172	女	艺体类	大三	农村	2	4	2	4	2	2	3	4	3	2	3	4	4	2	2	2	2	3	4	2	2	3	4	3	3	5	5	3	3	3	3	3	3	3	3	2	2	2	2	3	3	3	2	2
677	184	男	理工类（工学、物理学、医学、化学、数学、农学等）	大一	城市	4	4	3	1	1	1	1	1	3	1	2	1	1	1	1	2	1	1	3	2	1	1	1	5	5	5	5	5	5	5	5	4	4	4	4	4	4	3	4	4	4	3	3	4
678	155	女	人文社科类（教育学、文学、管理学、心理学、艺术学等）	大一	农村	1	2	2	3	3	3	3	2	3	2	3	3	3	3	3	3	3	3	3	4	3	3	3	4	4	4	4	3	3	4	4	3	3	3	3	1	3	2	1	2	2	2	2	2
679	144	男	人文社科类（教育学、文学、管理学、心理学、艺术学等）	大三	农村	3	5	4	4	2	3	3	4	3	3	2	3	4	3	3	2	3	4	4	2	2	3	4	3	2	3	3	3	3	3	3	2	4	2	2	1	1	2	3	2	2	1	2	2
680	159	女	理工类（工学、物理学、医学、化学、数学、农学等）	大一	农村	1	5	3	1	2	3	3	1	2	1	3	1	1	2	1	3	3	3	4	2	1	3	3	5	4	5	5	3	2	2	3	2	4	2	4	2	3	2	2	2	3	1	4	3
681	153	女	人文社科类（教育学、文学、管理学、心理学、艺术学等）	大一	农村	4	3	3	3	4	3	3	3	3	3	3	3	4	4	4	4	4	4	4	4	4	4	3	4	4	4	3	3	2	2	2	2	2	3	3	1	1	1	1	2	2	1	1	2
682	192	男	理工类（工学、物理学、医学、化学、数学、农学等）	大二	城市	4	5	3	1	1	1	1	1	1	1	1	1	1	1	1	2	1	1	2	3	2	1	1	5	5	5	5	5	5	5	5	5	5	5	5	4	2	4	4	4	4	4	4	4
683	159	男	理工类（工学、物理学、医学、化学、数学、农学等）	大一	农村	1	4	2	2	3	2	3	3	3	2	3	4	4	2	1	2	2	3	3	4	2	3	4	4	4	4	4	3	3	3	3	3	3	3	4	2	1	2	2	3	3	1	4	3
684	176	男	理工类（工学、物理学、医学、化学、数学、农学等）	大一	农村	3	4	3	2	2	2	2	2	2	2	3	1	1	2	2	3	3	2	4	2	3	2	2	4	4	4	4	3	4	4	4	4	4	4	4	3	3	3	3	3	3	3	3	3
685	147	女	艺体类	大三	农村	2	3	5	4	2	2	2	4	4	2	2	4	4	3	2	2	2	4	4	2	2	4	4	3	3	3	3	3	3	3	3	3	2	2	2	2	2	2	2	2	2	2	1	2
686	159	男	艺体类	大三	农村	4	5	4	3	3	3	3	3	3	3	3	3	3	3	3	3	3	3	3	3	3	3	3	3	3	3	3	3	3	3	3	3	3	3	3	2	2	2	2	2	2	2	2	2
687	214	女	理工类（工学、物理学、医学、化学、数学、农学等）	大一	农村	3	3	3	1	2	2	2	1	1	2	2	3	3	2	2	2	2	4	4	3	2	4	4	5	5	5	5	5	5	5	5	5	5	5	5	4	1	4	4	4	4	4	4	4
688	80	男	艺体类	大一	农村	4	5	3	5	1	1	1	5	5	1	1	5	5	1	1	1	1	5	5	1	1	5	5	1	1	1	1	1	1	1	1	1	1	1	1	0	0	0	0	0	0	0	0	0
689	175	女	人文社科类（教育学、文学、管理学、心理学、艺术学等）	大二	农村	2	2	2	3	3	3	3	3	3	3	3	3	3	3	3	3	3	3	3	4	4	2	2	3	4	3	4	3	4	4	3	3	4	4	3	3	3	3	3	2	2	2	2	3
690	157	女	艺体类	大一	农村	2	5	3	2	3	3	3	3	3	3	3	3	3	3	3	3	3	3	3	3	3	3	3	4	3	4	3	3	3	3	3	3	3	3	3	2	2	2	2	2	2	2	2	2
691	151	女	艺体类	大一	城市	1	2	2	2	3	3	3	2	2	3	2	3	2	2	2	3	2	3	4	2	2	2	4	4	4	4	4	3	2	3	3	3	2	3	3	3	3	2	3	3	3	2	2	3
692	156	女	艺体类	大一	农村	1	2	2	3	4	4	3	3	4	3	4	2	2	3	2	4	4	4	4	4	4	4	4	3	3	2	2	3	3	3	3	3	3	3	3	3	3	2	2	3	1	1	2	2
693	185	女	理工类（工学、物理学、医学、化学、数学、农学等）	大一	农村	4	5	4	1	2	2	2	3	3	2	3	4	3	2	2	2	2	3	3	2	2	3	3	4	4	4	4	4	4	4	4	4	4	4	4	3	3	3	3	3	3	3	3	3
694	183	男	理工类（工学、物理学、医学、化学、数学、农学等）	大一	城市	4	5	3	1	1	1	1	1	1	1	1	1	1	1	1	1	1	1	1	1	1	1	1	5	5	5	5	1	5	5	5	5	5	5	5	4	4	4	4	4	4	4	4	4
695	182	女	人文社科类（教育学、文学、管理学、心理学、艺术学等）	大二	农村	1	4	2	3	3	4	2	2	2	3	3	2	2	3	2	3	3	3	2	3	3	3	3	4	4	4	4	4	4	4	4	4	4	4	2	3	3	3	3	3	3	3	3	3
696	161	女	理工类（工学、物理学、医学、化学、数学、农学等）	大一	农村	3	4	3	3	2	3	3	3	3	3	3	3	3	3	3	3	3	3	3	3	3	3	3	5	5	5	3	3	3	3	3	3	3	3	3	2	2	2	2	2	2	2	2	2
697	177	女	理工类（工学、物理学、医学、化学、数学、农学等）	大一	农村	1	2	3	1	1	1	1	1	1	1	1	1	1	1	1	1	1	1	1	3	2	3	2	5	5	5	5	3	3	3	3	3	4	5	5	4	4	4	4	4	3	3	4	3
698	201	女	理工类（工学、物理学、医学、化学、数学、农学等）	大二	农村	3	3	2	2	4	4	3	3	2	5	4	2	3	3	4	4	4	2	3	4	4	2	2	3	5	4	4	4	4	5	4	4	4	4	5	3	3	3	2	3	3	4	3	3
699	154	男	理工类（工学、物理学、医学、化学、数学、农学等）	大一	农村	4	2	2	3	3	3	3	3	3	3	3	3	3	3	3	3	3	3	3	3	3	3	3	3	3	3	3	3	3	3	3	3	3	3	3	2	2	2	2	2	2	2	2	2
700	167	男	理工类（工学、物理学、医学、化学、数学、农学等）	大一	农村	4	3	3	1	3	1	1	1	1	1	1	1	1	1	1	1	1	1	1	3	1	1	1	5	5	5	5	1	1	5	5	5	5	5	5	4	3	3	3	3	4	3	3	3
701	147	男	理工类（工学、物理学、医学、化学、数学、农学等）	大一	城市	4	4	3	2	2	2	2	2	2	2	2	2	2	2	3	3	3	3	3	3	3	3	3	3	3	3	3	3	3	3	3	3	3	3	3	3	2	2	2	2	2	2	2	2
702	132	男	艺体类	大三	农村	4	4	4	3	2	3	3	4	4	2	2	4	4	2	2	2	2	4	4	2	2	4	4	3	3	3	3	2	3	2	2	2	2	2	2	1	2	2	2	2	2	2	2	1
703	145	男	理工类（工学、物理学、医学、化学、数学、农学等）	大二	农村	2	4	3	1	1	1	1	1	3	3	3	3	3	3	3	3	3	3	3	3	3	3	3	3	3	3	3	3	3	3	3	3	3	3	3	2	2	2	2	2	2	2	2	2
704	120	男	人文社科类（教育学、文学、管理学、心理学、艺术学等）	大三	农村	4	5	4	4	2	2	2	4	4	2	2	4	4	2	2	2	2	4	4	2	2	4	4	2	2	2	2	2	2	2	2	2	2	2	2	1	1	1	1	1	1	1	1	1
705	175	女	艺体类	大三	农村	3	4	4	4	2	2	2	2	3	3	3	3	4	2	2	2	2	2	4	2	2	4	4	4	4	4	4	3	4	4	3	4	4	3	4	3	1	3	3	3	3	3	3	3
706	146	男	艺体类	大四	农村	2	2	2	4	2	2	3	3	4	3	2	3	2	3	2	3	4	4	3	3	2	3	4	2	3	2	3	2	2	1	2	3	3	2	2	2	3	2	2	2	3	1	1	3
707	191	男	艺体类	大三	城市	5	5	4	2	3	3	3	2	3	2	4	3	3	3	3	4	3	3	4	3	2	2	1	4	4	4	4	2	4	3	3	4	3	2	3	2	3	3	3	4	2	2	3	3
708	180	男	理工类（工学、物理学、医学、化学、数学、农学等）	大三	农村	4	5	4	3	3	4	4	3	2	4	4	2	2	4	3	4	3	3	2	5	2	2	2	4	3	4	3	4	3	4	3	4	3	3	4	2	3	3	3	3	3	3	2	3
709	191	男	艺体类	大三	农村	4	5	5	5	1	1	1	5	5	1	1	5	5	2	1	2	2	5	4	2	2	2	2	4	4	4	4	4	4	4	4	4	4	4	4	3	3	3	3	3	3	3	3	3
710	154	男	理工类（工学、物理学、医学、化学、数学、农学等）	大一	农村	3	3	2	3	3	3	4	2	3	3	3	3	3	3	3	3	3	3	3	3	3	3	3	3	3	3	3	3	3	3	3	3	3	3	3	2	2	2	2	2	2	2	2	2
711	142	女	理工类（工学、物理学、医学、化学、数学、农学等）	大一	农村	1	2	3	2	2	3	3	2	3	2	3	3	3	3	3	3	2	2	3	2	3	3	2	4	4	4	3	3	3	3	3	2	2	3	3	3	1	2	2	2	3	1	2	3
712	151	男	理工类（工学、物理学、医学、化学、数学、农学等）	大一	农村	1	3	2	4	2	2	2	3	4	4	3	4	2	3	3	4	4	4	2	3	2	2	4	2	4	2	4	3	2	4	4	2	4	3	2	3	2	1	2	3	1	3	1	3
713	165	男	理工类（工学、物理学、医学、化学、数学、农学等）	大一	农村	2	3	3	2	3	4	4	2	3	4	3	2	3	4	3	3	4	2	3	4	4	3	3	4	3	3	4	3	3	3	3	3	3	3	3	2	2	2	2	2	2	2	2	2
714	178	女	人文社科类（教育学、文学、管理学、心理学、艺术学等）	大一	城市	2	5	3	2	1	2	2	2	2	1	4	2	2	1	1	1	1	2	3	2	2	4	4	5	5	5	5	4	4	4	4	4	4	4	4	3	3	3	3	3	3	3	3	3
715	154	女	理工类（工学、物理学、医学、化学、数学、农学等）	大一	城市	3	3	2	4	3	3	2	4	3	2	2	3	3	2	2	2	2	4	4	2	2	4	4	2	2	2	2	2	2	2	2	2	2	2	2	3	3	3	3	3	3	3	3	3
716	194	男	理工类（工学、物理学、医学、化学、数学、农学等）	大一	农村	4	3	2	2	4	4	4	2	2	4	4	2	2	4	4	4	4	2	2	4	4	2	2	4	4	4	4	4	4	4	4	4	4	4	4	3	3	3	3	3	3	3	3	3
717	203	女	理工类（工学、物理学、医学、化学、数学、农学等）	大一	农村	1	1	3	1	2	3	2	2	3	2	2	1	1	3	2	3	2	2	2	3	3	1	2	4	4	5	5	4	4	5	5	5	5	5	5	4	4	4	4	4	4	4	4	4
718	196	男	理工类（工学、物理学、医学、化学、数学、农学等）	大一	农村	3	4	4	2	4	4	4	2	2	4	4	2	2	4	4	4	4	2	2	4	4	2	2	4	4	4	4	4	4	4	4	4	4	4	4	3	3	3	3	3	3	3	3	3
719	158	男	理工类（工学、物理学、医学、化学、数学、农学等）	大一	农村	4	5	3	3	3	3	3	3	3	3	3	3	3	3	3	3	3	3	3	3	3	3	3	3	3	3	3	3	3	3	3	3	3	3	3	2	2	2	2	2	2	2	2	2
720	191	男	艺体类	大一	农村	4	5	3	3	3	2	3	3	3	2	3	3	3	3	2	2	2	4	3	2	2	4	4	4	4	4	4	4	4	4	4	4	4	4	4	3	3	3	3	3	3	3	3	3
721	188	女	人文社科类（教育学、文学、管理学、心理学、艺术学等）	大一	农村	1	5	3	5	1	1	1	1	1	5	5	1	1	5	5	3	3	3	3	2	2	4	4	4	4	4	4	4	4	4	4	4	4	4	4	3	3	3	3	3	3	3	3	3
722	179	女	艺体类	大一	农村	4	4	4	1	1	4	3	2	2	1	3	3	2	2	2	3	3	1	2	3	2	2	2	4	4	4	4	4	4	4	4	4	4	4	4	3	3	3	3	3	3	3	3	3
723	173	男	理工类（工学、物理学、医学、化学、数学、农学等）	大一	农村	2	2	2	3	2	3	4	3	3	2	2	2	2	3	2	3	3	3	3	3	3	2	2	4	4	4	4	4	4	4	4	4	4	4	4	3	3	3	3	3	3	3	3	3
724	164	女	人文社科类（教育学、文学、管理学、心理学、艺术学等）	大一	农村	2	4	3	1	2	2	2	2	2	2	3	2	2	2	2	3	2	2	4	2	3	2	2	5	5	5	4	3	3	4	3	3	3	4	4	4	2	2	2	3	3	2	2	2
725	168	女	艺体类	大一	城市	2	5	3	1	1	1	1	1	1	1	3	3	3	1	1	1	1	5	5	1	1	1	2	5	5	5	5	1	1	1	3	4	4	4	1	2	2	2	2	4	4	4	4	4
726	157	男	理工类（工学、物理学、医学、化学、数学、农学等）	大一	农村	3	5	3	3	3	3	3	3	3	3	3	3	3	3	3	3	3	3	3	3	3	3	3	3	3	3	3	3	3	3	3	3	3	3	3	2	2	2	2	2	2	2	2	2
727	77	男	人文社科类（教育学、文学、管理学、心理学、艺术学等）	大一	农村	2	5	2	5	1	1	1	5	5	1	1	5	5	1	1	1	1	5	5	1	1	5	5	1	1	1	1	1	1	1	1	1	1	1	1	0	0	0	0	0	0	0	0	0
728	175	女	人文社科类（教育学、文学、管理学、心理学、艺术学等）	大二	城市	4	4	3	5	1	1	1	2	2	1	1	2	2	1	1	1	1	2	5	1	1	5	5	4	4	4	4	4	4	4	4	4	4	4	4	3	3	3	3	3	3	3	3	3
729	203	女	人文社科类（教育学、文学、管理学、心理学、艺术学等）	大二	城市	2	2	2	1	2	5	1	4	4	2	3	1	1	1	5	1	1	5	5	1	1	5	5	5	5	5	5	5	5	5	5	5	5	5	5	4	4	4	4	4	4	4	4	3
730	190	男	艺体类	大一	农村	4	5	3	3	3	3	3	3	3	3	3	3	3	3	3	3	3	3	3	3	3	3	3	3	3	3	3	3	3	3	3	3	3	3	3	2	2	2	2	2	2	2	2	2
731	183	女	人文社科类（教育学、文学、管理学、心理学、艺术学等）	大二	农村	1	3	3	1	1	1	1	1	1	1	1	1	1	1	1	5	1	1	1	1	1	1	1	5	5	5	5	1	5	1	5	5	5	5	5	4	4	4	4	4	4	4	4	4
732	188	女	人文社科类（教育学、文学、管理学、心理学、艺术学等）	大二	农村	4	4	4	1	1	1	1	1	1	1	1	1	1	1	1	1	1	1	1	1	1	1	1	5	5	5	5	1	5	5	5	5	5	5	5	4	4	4	4	4	4	4	4	4
733	179	男	理工类（工学、物理学、医学、化学、数学、农学等）	大二	农村	4	4	3	2	2	2	2	2	2	2	2	3	3	2	2	2	2	3	3	3	2	3	1	4	4	4	4	4	4	4	4	4	4	4	4	3	3	3	3	3	3	3	3	3
734	149	男	理工类（工学、物理学、医学、化学、数学、农学等）	大二	农村	4	5	3	2	1	1	1	3	3	2	3	4	3	1	3	3	3	3	3	3	3	3	3	3	3	3	3	3	3	3	3	3	3	3	3	2	2	2	2	2	2	2	2	2
735	191	男	理工类（工学、物理学、医学、化学、数学、农学等）	大二	农村	1	1	4	2	4	4	4	2	2	4	4	2	2	4	4	4	4	2	2	4	4	2	2	4	4	4	4	4	4	4	4	4	4	4	4	3	3	3	3	3	3	3	3	3
736	168	男	理工类（工学、物理学、医学、化学、数学、农学等）	大二	农村	2	4	3	4	2	2	3	2	2	4	4	2	2	2	3	3	3	3	3	4	3	2	2	3	3	4	4	3	4	4	4	3	3	3	3	2	2	2	2	3	3	3	2	3
737	189	女	理工类（工学、物理学、医学、化学、数学、农学等）	大一	城市	3	3	2	1	1	1	1	1	1	1	1	1	1	1	1	1	1	1	2	1	1	1	1	5	5	5	5	5	5	5	5	5	5	5	5	4	4	4	4	4	4	4	4	4
738	151	男	艺体类	大一	农村	1	2	2	4	3	3	3	3	3	3	3	3	3	3	3	3	3	3	3	3	3	3	3	3	3	3	3	3	3	3	3	3	3	3	3	2	2	2	2	2	2	2	2	2
739	160	女	人文社科类（教育学、文学、管理学、心理学、艺术学等）	大一	城市	1	3	2	2	2	2	1	2	3	1	1	3	4	1	1	2	2	3	2	3	1	5	2	4	4	5	4	4	4	4	4	3	4	4	3	2	2	2	3	3	3	3	2	4
740	150	女	人文社科类（教育学、文学、管理学、心理学、艺术学等）	大一	农村	3	3	2	5	1	1	1	5	5	1	1	5	5	1	1	1	1	5	5	1	1	5	5	3	3	3	3	3	3	3	3	3	3	3	3	2	2	2	2	2	2	2	2	2
741	184	女	艺体类	大一	农村	1	4	3	2	4	4	4	2	2	4	4	3	3	3	3	4	4	2	2	4	4	2	2	4	4	4	4	4	4	4	4	4	4	4	4	3	3	3	3	3	3	3	3	3
742	224	男	理工类（工学、物理学、医学、化学、数学、农学等）	大二	农村	4	5	3	1	1	1	1	5	5	1	1	5	5	1	1	1	1	5	5	1	1	5	5	5	5	5	5	5	5	5	5	5	5	5	5	4	4	4	4	4	4	4	4	4
743	205	男	理工类（工学、物理学、医学、化学、数学、农学等）	大二	农村	4	5	5	5	1	1	1	1	1	1	1	3	1	1	1	4	1	2	2	1	1	1	1	5	5	5	5	5	5	5	5	5	5	5	5	4	4	4	4	4	4	4	4	4
744	80	男	理工类（工学、物理学、医学、化学、数学、农学等）	大二	农村	5	3	4	5	1	1	1	5	5	1	1	5	5	1	1	1	1	5	5	1	1	5	5	1	1	1	1	1	1	1	1	1	1	1	1	0	0	0	0	0	0	0	0	0
745	187	女	理工类（工学、物理学、医学、化学、数学、农学等）	大一	城市	3	4	2	1	1	1	1	1	1	1	2	1	1	1	1	2	1	1	1	2	1	1	1	5	5	5	5	5	5	5	5	5	5	5	5	4	4	4	4	4	4	4	4	4
746	197	男	理工类（工学、物理学、医学、化学、数学、农学等）	大二	农村	4	4	4	1	1	1	1	1	1	1	2	1	1	1	1	4	1	1	2	1	1	1	1	5	5	5	5	5	5	5	5	5	5	5	5	4	4	4	4	4	4	4	4	4
747	186	男	理工类（工学、物理学、医学、化学、数学、农学等）	大二	城市	4	5	3	5	1	1	1	1	1	1	1	1	1	1	1	5	1	1	1	1	1	1	1	5	5	4	5	5	5	4	5	4	5	4	5	4	3	3	4	4	3	3	4	4
748	191	男	理工类（工学、物理学、医学、化学、数学、农学等）	大二	农村	5	3	2	5	1	2	1	3	3	1	1	2	2	2	1	2	2	4	4	1	1	5	5	1	1	1	1	2	5	3	5	5	5	5	1	4	4	3	4	4	4	4	4	4
749	166	男	人文社科类（教育学、文学、管理学、心理学、艺术学等）	大二	农村	4	4	5	1	4	4	3	2	3	2	2	3	3	2	1	3	3	3	4	2	1	3	3	4	5	4	4	4	3	3	3	3	4	4	3	2	1	2	3	3	3	2	3	3
750	72	男	理工类（工学、物理学、医学、化学、数学、农学等）	大二	农村	4	5	3	5	1	1	1	1	1	1	1	5	5	1	1	1	1	5	5	1	1	5	5	1	1	1	1	1	1	1	1	1	1	1	1	0	0	0	0	0	0	0	0	0
751	156	男	理工类（工学、物理学、医学、化学、数学、农学等）	大二	城市	4	3	3	4	2	3	2	5	4	2	3	4	4	4	3	4	3	5	4	2	1	4	2	4	4	4	3	3	2	2	3	2	1	1	1	3	2	2	2	2	2	2	2	1
752	160	男	理工类（工学、物理学、医学、化学、数学、农学等）	大二	农村	4	5	2	2	2	2	2	2	3	2	3	2	3	2	1	2	2	2	4	2	2	2	2	4	3	3	3	3	3	3	3	3	4	4	3	2	3	3	2	2	2	2	3	3
753	154	男	人文社科类（教育学、文学、管理学、心理学、艺术学等）	大二	农村	3	3	3	3	3	3	3	3	3	3	3	3	3	3	3	3	3	3	3	3	3	3	3	3	3	3	3	3	3	3	3	1	1	1	1	3	2	2	2	4	2	2	2	2
754	106	男	理工类（工学、物理学、医学、化学、数学、农学等）	大二	农村	4	5	3	5	1	1	1	1	1	1	3	3	3	3	3	3	3	3	3	3	3	3	3	1	1	1	1	3	3	3	3	3	3	3	3	2	2	2	2	0	0	0	0	0
755	153	男	理工类（工学、物理学、医学、化学、数学、农学等）	大二	农村	4	5	2	5	1	1	1	5	5	1	1	3	3	3	3	3	3	3	3	3	3	3	3	3	3	3	3	3	3	3	3	3	3	3	3	2	2	2	2	2	2	2	2	2
756	110	男	理工类（工学、物理学、医学、化学、数学、农学等）	大二	农村	4	5	3	1	1	1	1	1	1	1	1	1	1	1	1	1	1	1	1	1	1	1	1	3	3	3	3	1	2	2	3	2	2	2	2	2	2	2	2	2	2	2	2	2
757	173	男	理工类（工学、物理学、医学、化学、数学、农学等）	大二	农村	2	2	2	1	2	1	1	5	2	1	1	3	2	2	1	3	3	3	3	3	2	2	3	4	4	4	4	4	4	4	4	4	4	4	4	3	3	3	3	3	3	3	3	3
758	145	男	理工类（工学、物理学、医学、化学、数学、农学等）	大二	农村	4	2	4	2	1	3	3	2	3	3	3	5	2	3	3	1	1	5	5	1	1	5	5	1	1	1	1	3	3	3	3	3	3	3	3	2	2	2	2	2	2	2	2	2
759	137	男	人文社科类（教育学、文学、管理学、心理学、艺术学等）	大二	农村	2	3	2	2	2	2	2	2	2	2	2	3	2	2	2	4	2	2	2	2	2	2	2	3	3	3	3	3	3	3	3	3	3	3	3	2	2	2	2	2	2	2	2	2
760	183	男	人文社科类（教育学、文学、管理学、心理学、艺术学等）	大二	农村	4	5	3	5	1	1	1	5	5	1	1	2	2	1	1	1	1	5	5	1	1	2	5	4	4	4	4	4	4	4	4	4	4	4	4	3	3	3	3	3	3	3	3	3
761	158	男	理工类（工学、物理学、医学、化学、数学、农学等）	大二	农村	4	4	2	2	4	4	4	2	2	4	4	2	2	4	4	4	4	2	2	4	4	2	2	3	3	3	3	3	3	3	3	3	3	3	3	2	2	2	2	2	2	2	2	2
762	181	男	理工类（工学、物理学、医学、化学、数学、农学等）	大一	农村	5	5	4	1	1	1	1	1	1	1	5	1	1	1	3	3	3	3	3	3	3	3	3	3	5	3	3	3	3	3	3	3	3	3	3	2	2	2	2	2	2	4	4	4
763	171	男	理工类（工学、物理学、医学、化学、数学、农学等）	大一	农村	3	2	2	2	2	2	1	2	2	3	3	4	4	2	2	2	2	4	4	2	2	4	4	4	4	4	4	3	3	3	3	3	3	3	3	3	3	3	3	3	3	3	3	3
764	194	女	艺体类	大一	城市	4	4	3	1	2	2	2	1	2	2	2	2	2	2	1	1	1	2	2	2	2	2	1	5	5	5	5	2	4	4	5	5	3	5	3	4	2	4	4	4	4	4	4	4
765	158	男	理工类（工学、物理学、医学、化学、数学、农学等）	大一	农村	4	5	3	3	3	3	3	3	3	3	3	3	3	3	3	3	3	3	3	3	3	3	3	3	3	3	3	3	3	3	3	3	3	3	3	2	2	2	2	2	2	2	2	2
766	238	男	理工类（工学、物理学、医学、化学、数学、农学等）	大一	农村	4	5	5	1	5	5	5	1	1	5	5	1	1	5	5	5	5	1	1	5	5	1	1	5	5	5	5	5	5	5	5	5	5	5	5	4	4	4	4	4	4	4	4	4
767	149	女	艺体类	大一	农村	1	1	1	3	3	3	3	3	3	3	3	3	3	3	3	3	3	3	3	3	3	3	3	3	3	3	3	3	3	3	3	3	3	3	3	2	2	2	2	2	2	2	2	2
768	159	女	艺体类	大一	城市	4	3	3	2	2	4	2	1	2	2	5	2	3	2	1	2	2	2	2	2	3	2	2	4	5	5	4	2	3	4	3	4	4	3	3	2	3	1	3	3	3	2	2	2
769	159	男	理工类（工学、物理学、医学、化学、数学、农学等）	大二	城市	4	5	4	3	3	3	3	3	3	3	3	3	3	3	3	3	3	3	3	3	3	3	3	3	3	3	3	3	3	3	3	3	3	3	3	2	2	2	2	2	2	2	2	2
770	71	男	人文社科类（教育学、文学、管理学、心理学、艺术学等）	大二	城市	1	1	1	5	1	1	1	5	5	1	1	5	5	1	1	1	1	5	5	1	1	5	5	1	1	1	1	1	1	1	1	1	1	1	1	0	0	0	0	0	0	0	0	0
771	157	男	人文社科类（教育学、文学、管理学、心理学、艺术学等）	大二	城市	1	4	5	2	3	4	4	3	3	3	3	3	3	3	3	3	3	3	3	3	3	3	3	3	3	3	3	3	3	3	3	3	3	3	3	2	2	2	2	2	2	2	2	2
772	152	男	理工类（工学、物理学、医学、化学、数学、农学等）	大二	农村	2	2	2	3	3	3	3	3	3	3	3	3	3	3	3	3	3	3	3	3	3	3	3	3	3	3	3	3	3	3	3	3	3	3	3	2	2	2	2	2	2	2	2	2
773	176	男	理工类（工学、物理学、医学、化学、数学、农学等）	大二	农村	1	1	1	4	2	2	2	2	2	2	2	2	2	2	2	2	2	2	4	4	2	4	4	4	4	4	4	4	4	4	4	4	4	4	4	3	3	3	3	3	3	3	3	3
774	113	男	理工类（工学、物理学、医学、化学、数学、农学等）	大二	农村	2	2	2	4	2	2	2	4	4	2	2	4	4	2	2	2	2	4	4	2	2	4	4	2	2	2	2	2	2	2	2	2	2	2	2	1	1	1	1	1	1	1	1	1
775	188	男	理工类（工学、物理学、医学、化学、数学、农学等）	大二	农村	2	4	4	1	1	1	1	1	5	1	1	1	1	1	1	5	1	5	5	1	1	5	5	1	5	5	5	1	1	5	5	5	5	5	5	4	4	4	4	4	4	4	4	4
776	152	男	理工类（工学、物理学、医学、化学、数学、农学等）	大二	农村	3	3	2	4	2	2	2	3	3	3	3	3	3	3	3	3	3	3	3	2	2	4	4	3	3	3	3	3	3	3	3	3	3	3	3	2	2	2	2	2	2	2	2	2
777	73	男	理工类（工学、物理学、医学、化学、数学、农学等）	大二	农村	3	1	1	5	1	1	1	5	5	1	1	5	5	1	1	1	1	5	5	1	1	5	5	1	1	1	1	1	1	1	1	1	1	1	1	0	0	0	0	0	0	0	0	0
778	188	男	理工类（工学、物理学、医学、化学、数学、农学等）	大二	农村	3	4	4	5	1	1	1	1	1	5	5	1	1	5	5	5	5	1	1	5	5	1	1	5	5	5	5	5	5	5	5	5	5	5	5	4	4	4	4	4	4	4	4	4
779	148	男	理工类（工学、物理学、医学、化学、数学、农学等）	大二	农村	4	3	2	2	2	2	2	2	3	2	2	3	3	3	3	3	3	3	3	3	3	3	3	3	3	3	3	3	3	3	3	3	3	3	3	2	2	2	2	2	2	2	2	2
780	173	男	理工类（工学、物理学、医学、化学、数学、农学等）	大二	农村	4	4	3	1	5	5	5	1	1	5	5	1	2	4	4	4	2	4	4	2	2	2	2	4	4	4	2	4	2	2	2	4	4	4	2	3	3	3	3	3	3	1	1	1
781	153	男	理工类（工学、物理学、医学、化学、数学、农学等）	大二	农村	4	4	4	5	1	1	1	5	5	1	1	5	5	1	1	1	1	5	5	3	3	3	3	4	4	4	4	2	2	2	2	2	4	4	2	3	1	3	1	3	1	3	1	1
782	184	男	艺体类	大二	农村	4	5	3	5	1	1	1	5	4	4	4	3	3	1	1	1	1	2	1	2	1	3	5	5	5	5	5	1	1	1	1	5	5	5	5	4	0	3	3	3	3	3	3	3
783	193	男	理工类（工学、物理学、医学、化学、数学、农学等）	大二	城市	4	5	3	1	1	5	1	1	1	1	1	1	1	1	1	1	1	1	1	1	1	1	1	5	5	5	5	5	5	5	5	5	5	5	2	4	4	4	4	4	4	4	4	4
784	159	女	理工类（工学、物理学、医学、化学、数学、农学等）	大二	农村	2	4	2	3	3	3	3	3	3	3	3	2	2	2	2	2	2	4	4	2	2	2	2	3	3	3	3	3	3	3	3	3	3	4	3	1	2	2	2	2	2	2	2	2
785	141	男	理工类（工学、物理学、医学、化学、数学、农学等）	大二	农村	4	3	3	2	2	2	2	2	3	2	2	2	2	2	2	2	2	2	2	3	3	3	3	3	3	3	3	3	3	3	3	3	3	3	3	2	2	2	2	2	2	2	2	2
786	153	男	理工类（工学、物理学、医学、化学、数学、农学等）	大二	农村	1	3	3	3	3	3	3	3	3	3	3	3	3	3	3	3	3	3	3	3	3	3	3	3	3	3	3	3	3	3	3	3	3	3	3	2	2	2	2	2	2	2	2	2
787	194	男	理工类（工学、物理学、医学、化学、数学、农学等）	大二	农村	4	5	5	1	1	1	1	1	1	1	1	1	1	1	1	1	1	1	1	3	1	1	1	5	5	5	5	5	5	5	5	5	5	5	5	4	2	4	4	4	4	4	4	4
788	162	男	理工类（工学、物理学、医学、化学、数学、农学等）	大二	农村	1	3	1	3	4	3	4	3	3	2	3	3	3	2	3	2	2	4	4	3	3	3	3	3	3	3	3	3	3	3	3	3	3	3	3	2	2	3	2	2	3	2	2	2
789	162	女	人文社科类（教育学、文学、管理学、心理学、艺术学等）	大二	农村	4	5	3	2	2	4	2	2	2	2	3	3	2	2	3	2	2	2	2	4	2	3	2	3	3	3	3	3	3	3	3	3	4	4	4	3	3	3	3	3	3	1	2	3
790	183	男	理工类（工学、物理学、医学、化学、数学、农学等）	大二	农村	1	2	2	1	1	1	1	1	1	1	1	3	1	1	1	1	1	1	1	1	1	1	1	5	5	5	5	1	5	5	5	5	5	5	5	4	4	4	4	4	4	4	4	4
791	227	男	艺体类	大二	城市	1	5	5	5	1	1	1	5	5	1	1	5	5	1	1	1	1	5	5	1	1	5	5	5	5	5	5	5	5	5	5	5	5	5	5	4	4	4	4	4	4	4	4	4
792	169	男	艺体类	大二	农村	4	5	2	1	3	3	4	2	3	3	3	2	2	3	3	3	3	3	2	3	4	3	2	3	3	4	3	5	5	5	5	4	4	4	4	3	3	2	2	2	2	2	2	2
793	194	男	理工类（工学、物理学、医学、化学、数学、农学等）	大二	农村	4	5	3	1	1	1	1	1	3	1	1	1	1	1	1	1	1	1	1	1	1	1	1	5	5	5	5	5	5	5	5	5	5	5	5	4	4	4	4	4	4	4	4	4
794	154	男	理工类（工学、物理学、医学、化学、数学、农学等）	大二	农村	4	4	4	1	1	2	1	1	2	1	1	2	2	2	1	1	1	2	2	1	2	3	3	5	5	5	5	5	5	5	5	5	5	5	5	2	2	2	2	2	2	2	2	2
795	168	男	理工类（工学、物理学、医学、化学、数学、农学等）	大二	农村	4	4	3	2	2	2	2	2	2	2	2	2	2	2	3	2	2	2	2	2	2	2	2	4	4	4	4	4	4	4	4	4	4	4	4	3	1	3	3	4	4	2	3	3
796	186	男	理工类（工学、物理学、医学、化学、数学、农学等）	大二	农村	1	1	4	1	1	1	1	1	1	1	1	1	1	1	1	1	1	1	3	1	1	1	1	5	5	5	5	5	5	5	5	5	5	5	5	4	2	4	4	4	4	4	4	4
797	173	男	理工类（工学、物理学、医学、化学、数学、农学等）	大二	农村	4	4	4	3	2	3	3	3	2	2	3	3	4	2	2	3	3	3	4	3	3	3	4	4	4	4	3	3	3	4	3	3	3	3	3	3	3	3	2	1	1	2	2	3
798	170	男	理工类（工学、物理学、医学、化学、数学、农学等）	大二	农村	1	1	1	2	3	2	3	3	4	2	2	2	2	3	3	2	2	4	4	2	2	3	3	5	5	5	5	3	4	3	3	4	4	3	4	3	0	2	2	3	3	2	2	4
799	175	男	理工类（工学、物理学、医学、化学、数学、农学等）	大二	农村	2	3	3	1	1	1	1	1	3	1	2	1	3	1	1	2	2	5	3	3	2	3	3	4	4	4	4	4	4	4	4	4	4	4	4	3	3	3	3	4	4	4	4	3
800	161	男	理工类（工学、物理学、医学、化学、数学、农学等）	大二	农村	4	3	2	1	3	3	3	1	1	2	3	1	1	2	3	2	2	2	2	3	4	2	2	5	5	5	5	3	3	3	3	3	3	3	3	3	0	2	2	3	3	3	3	3
801	151	女	艺体类	大二	农村	1	3	3	1	2	5	3	3	4	4	4	1	3	3	1	5	5	3	3	1	1	3	3	3	3	3	3	3	3	3	3	3	3	3	3	2	2	2	2	2	2	2	2	2
802	168	女	理工类（工学、物理学、医学、化学、数学、农学等）	大一	城市	4	5	3	2	1	2	2	2	3	1	3	1	3	2	1	2	2	2	4	3	3	2	2	4	5	5	4	3	4	3	3	3	4	3	4	3	3	3	4	3	3	3	3	3
803	140	男	理工类（工学、物理学、医学、化学、数学、农学等）	大二	农村	2	2	2	2	3	4	2	2	3	1	1	2	2	1	1	3	3	3	3	3	3	3	3	3	3	3	3	3	3	3	3	3	3	3	3	2	2	2	2	2	2	2	2	2
[truncated: 16 more columns]
